# Supplementary material for: Four new species of the primitively segmented spider genus Qiongthela from Hainan Island, China (Mesothelae, Liphistiidae)
Source: Zookeys. 2020 Feb 12;911:51–66. doi: 10.3897/zookeys.911.48703 (PMC7031386; doi:10.3897/zookeys.911.48703)
Supplement: XML Treatment for Qiongthela [file zookeys.911.48703-treatment1.xml]

<!DOCTYPE tp:taxon-treatment
  PUBLIC "-//TaxonX//DTD Taxonomic Treatment Publishing DTD v0 20100105//EN" "tax-treatment-NSO.dtd">
<tp:taxon-treatment xmlns:tp="http://www.plazi.org/taxpub"><tp:treatment-meta><kwd-group><label>Taxon classification</label><kwd><named-content xmlns:xlink="http://www.w3.org/1999/xlink" content-type="kingdom">Animalia</named-content></kwd><kwd><named-content xmlns:xlink="http://www.w3.org/1999/xlink" content-type="order">Araneae</named-content></kwd><kwd><named-content xmlns:xlink="http://www.w3.org/1999/xlink" content-type="family">Liphistiidae</named-content></kwd></kwd-group><mixed-citation publication-type="journal"><person-group><name><surname>Yu</surname><given-names>Li</given-names></name><name><surname>Liu</surname><given-names>Fengxiang</given-names></name><name><surname>Zhang</surname><given-names>Zengtao</given-names></name><name><surname>Wang</surname><given-names>Yan</given-names></name><name><surname>Li</surname><given-names>Daiqin</given-names></name><name><surname>Xu</surname><given-names>Xin</given-names></name></person-group><article-title>Four new species of the primitively segmented spider genus <italic><tp:taxon-name><tp:taxon-name-part taxon-name-part-type="genus" reg="Qiongthela">Qiongthela</tp:taxon-name-part></tp:taxon-name></italic> from Hainan Island, China (<tp:taxon-name><tp:taxon-name-part taxon-name-part-type="suborder">Mesothelae</tp:taxon-name-part></tp:taxon-name>, <tp:taxon-name><tp:taxon-name-part taxon-name-part-type="family">Liphistiidae</tp:taxon-name-part></tp:taxon-name>)</article-title><source>Zookeys</source><day>12</day><month>2</month><year>2020</year><volume>911</volume><fpage>51</fpage><lpage>66</lpage><pub-id pub-id-type="doi">10.3897/zookeys.911.48703</pub-id></mixed-citation></tp:treatment-meta><tp:nomenclature><label>Genus</label><tp:taxon-name><object-id xmlns:xlink="http://www.w3.org/1999/xlink" content-type="arpha" xlink:type="simple">510ADEA7-A3BA-5DED-BAFD-D4BB22FE36C3</object-id>
            <tp:taxon-name-part taxon-name-part-type="genus" reg="Qiongthela">Qiongthela</tp:taxon-name-part>
          </tp:taxon-name><tp:taxon-authority>Xu &amp; Kuntner, 2015</tp:taxon-authority></tp:nomenclature><tp:treatment-sec sec-type="type species" id="SECID0ETOAC"><title>Type species.</title><p><italic><tp:taxon-name><tp:taxon-name-part taxon-name-part-type="genus" reg="Qiongthela">Qiongthela</tp:taxon-name-part> <tp:taxon-name-part taxon-name-part-type="species" reg="baishensis">baishensis</tp:taxon-name-part></tp:taxon-name></italic> Xu, 2015</p></tp:treatment-sec><tp:treatment-sec sec-type="diagnosis" id="SECID0EEPAC"><title>Diagnosis.</title><p><italic><tp:taxon-name><tp:taxon-name-part taxon-name-part-type="genus" reg="Qiongthela">Qiongthela</tp:taxon-name-part></tp:taxon-name></italic> males can be distinguished from those of all other <tp:taxon-name><tp:taxon-name-part taxon-name-part-type="subfamily">Heptathelinae</tp:taxon-name-part></tp:taxon-name> genera by the blade-like conductor narrowing towards the tip (Figs <xref ref-type="fig" rid="F2">2A–D</xref>, <xref ref-type="fig" rid="F3">3A–E</xref>, <xref ref-type="fig" rid="F4">4A–G</xref>, <xref ref-type="fig" rid="F6">6A–E</xref>), and by the tegulum bearing two obvious apophyses (Figs <xref ref-type="fig" rid="F2">2A–E</xref>, <xref ref-type="fig" rid="F3">3A–E</xref>, <xref ref-type="fig" rid="F4">4A–E</xref>, <xref ref-type="fig" rid="F6">6A–E</xref>). <italic><tp:taxon-name><tp:taxon-name-part taxon-name-part-type="genus" reg="Qiongthela">Qiongthela</tp:taxon-name-part></tp:taxon-name></italic> females differ from those of all other <tp:taxon-name><tp:taxon-name-part taxon-name-part-type="subfamily">Heptathelinae</tp:taxon-name-part></tp:taxon-name> genera by two paired receptacular clusters with numerous granula (Fig. <xref ref-type="fig" rid="F5">5A–H</xref>) (<xref ref-type="bibr" rid="B14">Xu et al. 2017b</xref>).</p></tp:treatment-sec><tp:treatment-sec sec-type="Species composition" id="SECID0ELBAE"><title>Species composition.</title><p><italic><tp:taxon-name><tp:taxon-name-part taxon-name-part-type="genus" reg="Qiongthela">Q.</tp:taxon-name-part> <tp:taxon-name-part taxon-name-part-type="species" reg="australis">australis</tp:taxon-name-part></tp:taxon-name></italic> (Ono, 2002), <italic><tp:taxon-name><tp:taxon-name-part taxon-name-part-type="genus" reg="Qiongthela">Q.</tp:taxon-name-part> <tp:taxon-name-part taxon-name-part-type="species" reg="baishensis">baishensis</tp:taxon-name-part></tp:taxon-name></italic> Xu, 2015, <italic><tp:taxon-name><tp:taxon-name-part taxon-name-part-type="genus" reg="Qiongthela">Q.</tp:taxon-name-part> <tp:taxon-name-part taxon-name-part-type="species" reg="bawang">bawang</tp:taxon-name-part></tp:taxon-name></italic> Xu, Liu, Kuntner &amp; Li, 2017, <italic><tp:taxon-name><tp:taxon-name-part taxon-name-part-type="genus" reg="Qiongthela">Q.</tp:taxon-name-part> <tp:taxon-name-part taxon-name-part-type="species" reg="jianfeng">jianfeng</tp:taxon-name-part></tp:taxon-name></italic> Xu, Liu, Kuntner &amp; Li, 2017, <italic><tp:taxon-name><tp:taxon-name-part taxon-name-part-type="genus" reg="Qiongthela">Q.</tp:taxon-name-part> <tp:taxon-name-part taxon-name-part-type="species" reg="nui">nui</tp:taxon-name-part></tp:taxon-name></italic> (Schwendinger &amp; Ono, 2011), <italic><tp:taxon-name><tp:taxon-name-part taxon-name-part-type="genus" reg="Qiongthela">Q.</tp:taxon-name-part> <tp:taxon-name-part taxon-name-part-type="species" reg="wuzhi">wuzhi</tp:taxon-name-part></tp:taxon-name></italic> Xu, Liu, Kuntner &amp; Li, 2017, <italic><tp:taxon-name><tp:taxon-name-part taxon-name-part-type="genus" reg="Qiongthela">Q.</tp:taxon-name-part> <tp:taxon-name-part taxon-name-part-type="species" reg="yini">yini</tp:taxon-name-part></tp:taxon-name></italic> Xu, Liu, Kuntner &amp; Li, 2017.</p></tp:treatment-sec><tp:treatment-sec sec-type="distribution" id="SECID0E5DAE"><title>Distribution.</title><p>China (Hainan), Vietnam.</p></tp:treatment-sec><tp:treatment-sec><!--Section generated to contain objects referenced in tp:taxon-treatment.--><fig id="F2" position="float" orientation="portrait"><object-id xmlns:xlink="http://www.w3.org/1999/xlink" content-type="doi" xlink:type="simple">10.3897/zookeys.911.48703.figure2</object-id><object-id xmlns:xlink="http://www.w3.org/1999/xlink" content-type="arpha" xlink:type="simple">DC67D547-38AC-5B7F-BF70-B2AD876EEB62</object-id><label>Figure 2.</label><caption><p>Male and female genital anatomy of <italic><tp:taxon-name><tp:taxon-name-part taxon-name-part-type="genus" reg="Qiongthela">Qiongthela</tp:taxon-name-part> <tp:taxon-name-part taxon-name-part-type="species" reg="baoting">baoting</tp:taxon-name-part></tp:taxon-name></italic> sp. nov. <bold>A</bold> palp prolateral view <bold>B</bold> palp ventral view <bold>C</bold> palp retrolateral view <bold>D–F</bold> palp distal view <bold>G</bold> vulva dorsal view <bold>H</bold> vulva ventral view. <bold>A–F</bold> XUX–2017–195 (holotype) <bold>G–H</bold> XUX–2017–196. Scale bars: 0.5 mm.</p></caption><graphic xmlns:xlink="http://www.w3.org/1999/xlink" xlink:href="zookeys-911-051-g002.jpg" position="float" orientation="portrait" xlink:type="simple" id="oo_379565.jpg"><uri content-type="original_file" xlink:type="simple">https://binary.pensoft.net/fig/379565</uri></graphic></fig><fig id="F3" position="float" orientation="portrait"><object-id xmlns:xlink="http://www.w3.org/1999/xlink" content-type="doi" xlink:type="simple">10.3897/zookeys.911.48703.figure3</object-id><object-id xmlns:xlink="http://www.w3.org/1999/xlink" content-type="arpha" xlink:type="simple">EA7714A3-A7EE-5014-BD42-78BC225266AB</object-id><label>Figure 3.</label><caption><p>Male and female genital anatomy of <italic><tp:taxon-name><tp:taxon-name-part taxon-name-part-type="genus" reg="Qiongthela">Qiongthela</tp:taxon-name-part> <tp:taxon-name-part taxon-name-part-type="species" reg="qiongzhong">qiongzhong</tp:taxon-name-part></tp:taxon-name></italic> sp. nov. <bold>A</bold> palp prolateral view <bold>B</bold> palp ventral view <bold>C</bold> palp retrolateral view <bold>D–G</bold> palp distal view <bold>H–J</bold> vulva dorsal view <bold>K–M</bold> vulva ventral view. <bold>A–C, G</bold> XUX–2017–156 (holotype) <bold>D–F</bold> XUX–2017–159 <bold>H, K</bold> XUX–2017–158 <bold>I, L</bold> XUX–2017–144 <bold>J, M</bold> XUX–2017–163. Scale bars: 0.5 mm.</p></caption><graphic xmlns:xlink="http://www.w3.org/1999/xlink" xlink:href="zookeys-911-051-g003.jpg" position="float" orientation="portrait" xlink:type="simple" id="oo_379566.jpg"><uri content-type="original_file" xlink:type="simple">https://binary.pensoft.net/fig/379566</uri></graphic></fig><fig id="F4" position="float" orientation="portrait"><object-id xmlns:xlink="http://www.w3.org/1999/xlink" content-type="doi" xlink:type="simple">10.3897/zookeys.911.48703.figure4</object-id><object-id xmlns:xlink="http://www.w3.org/1999/xlink" content-type="arpha" xlink:type="simple">6E12D4EB-F537-5C1B-A6D9-260FF4E5AC7D</object-id><label>Figure 4.</label><caption><p>Male genital anatomy of <italic><tp:taxon-name><tp:taxon-name-part taxon-name-part-type="genus" reg="Qiongthela">Qiongthela</tp:taxon-name-part> <tp:taxon-name-part taxon-name-part-type="species" reg="sanya">sanya</tp:taxon-name-part></tp:taxon-name></italic> sp. nov. <bold>A</bold> palp prolateral view <bold>B</bold> palp ventral view <bold>C</bold> palp retrolateral view <bold>D–G</bold> palp distal view. <bold>A–C, G</bold> XUX–2017–219 (holotype) <bold>D–F</bold> XUX–2019–134. Scale bars: 0.5 mm.</p></caption><graphic xmlns:xlink="http://www.w3.org/1999/xlink" xlink:href="zookeys-911-051-g004.jpg" position="float" orientation="portrait" xlink:type="simple" id="oo_379567.jpg"><uri content-type="original_file" xlink:type="simple">https://binary.pensoft.net/fig/379567</uri></graphic></fig><fig id="F6" position="float" orientation="portrait"><object-id xmlns:xlink="http://www.w3.org/1999/xlink" content-type="doi" xlink:type="simple">10.3897/zookeys.911.48703.figure6</object-id><object-id xmlns:xlink="http://www.w3.org/1999/xlink" content-type="arpha" xlink:type="simple">5307BA58-8E8E-547C-80BD-B78B6CCDF00E</object-id><label>Figure 6.</label><caption><p>Male and female genital anatomy of <italic><tp:taxon-name><tp:taxon-name-part taxon-name-part-type="genus" reg="Qiongthela">Qiongthela</tp:taxon-name-part> <tp:taxon-name-part taxon-name-part-type="species" reg="yinggezui">yinggezui</tp:taxon-name-part></tp:taxon-name></italic> sp. nov. <bold>A</bold> palp prolateral view <bold>B</bold> palp ventral view <bold>C</bold> palp retrolateral view <bold>D–F</bold> palp distal view <bold>G</bold> vulva dorsal view <bold>H</bold> vulva ventral view. <bold>A–F</bold> XUX–2017–114 (holotype) <bold>G–H</bold> XUX–2017–121. Scale bars: 0.5 mm.</p></caption><graphic xmlns:xlink="http://www.w3.org/1999/xlink" xlink:href="zookeys-911-051-g006.jpg" position="float" orientation="portrait" xlink:type="simple" id="oo_379570.jpg"><uri content-type="original_file" xlink:type="simple">https://binary.pensoft.net/fig/379570</uri></graphic></fig><fig id="F5" position="float" orientation="portrait"><object-id xmlns:xlink="http://www.w3.org/1999/xlink" content-type="doi" xlink:type="simple">10.3897/zookeys.911.48703.figure5</object-id><object-id xmlns:xlink="http://www.w3.org/1999/xlink" content-type="arpha" xlink:type="simple">FA398DCC-E610-5782-B28A-D929EECE8AB4</object-id><label>Figure 5.</label><caption><p>Female genital anatomy of <italic><tp:taxon-name><tp:taxon-name-part taxon-name-part-type="genus" reg="Qiongthela">Qiongthela</tp:taxon-name-part> <tp:taxon-name-part taxon-name-part-type="species" reg="sanya">sanya</tp:taxon-name-part></tp:taxon-name></italic> sp. nov. <bold>A, B, E, F</bold> vulva dorsal view <bold>C, D, G, H</bold> vulva ventral view. <bold>A, C</bold> XUX–2017–215 <bold>B, D</bold> XUX–2017–025 <bold>E, G</bold> XUX–2017–226 <bold>F, H</bold> XUX–2017–227. Scale bars: 0.5 mm.</p></caption><graphic xmlns:xlink="http://www.w3.org/1999/xlink" xlink:href="zookeys-911-051-g005.jpg" position="float" orientation="portrait" xlink:type="simple" id="oo_379569.jpg"><uri content-type="original_file" xlink:type="simple">https://binary.pensoft.net/fig/379569</uri></graphic></fig></tp:treatment-sec><ref-list><ref id="B14"><mixed-citation xmlns:xlink="http://www.w3.org/1999/xlink" xlink:type="simple"><person-group><name name-style="western"><surname>Xu</surname><given-names>X</given-names></name><name name-style="western"><surname>Liu</surname><given-names>FX</given-names></name><name name-style="western"><surname>Kuntner</surname><given-names>M</given-names></name><name name-style="western"><surname>Li</surname><given-names>D</given-names></name></person-group> (<year>2017b</year>) <article-title>Four new species of the primitively segmented spider genus <italic><tp:taxon-name><tp:taxon-name-part taxon-name-part-type="genus">Qiongthela</tp:taxon-name-part></tp:taxon-name></italic> from Hainan island, China (<tp:taxon-name><tp:taxon-name-part taxon-name-part-type="suborder">Mesothelae</tp:taxon-name-part></tp:taxon-name>, <tp:taxon-name><tp:taxon-name-part taxon-name-part-type="family">Liphistiidae</tp:taxon-name-part></tp:taxon-name>).</article-title><source>ZooKeys</source><volume>714</volume>: <fpage>1</fpage>–<lpage>11</lpage>. <ext-link xlink:type="simple" ext-link-type="doi" xlink:href="10.3897/zookeys.714.19858">https://doi.org/10.3897/zookeys.714.19858</ext-link></mixed-citation></ref></ref-list></tp:taxon-treatment>
