# Supplementary material for: Four new species of the primitively segmented spider genus Qiongthela from Hainan Island, China (Mesothelae, Liphistiidae)
Source: Zookeys. 2020 Feb 12;911:51–66. doi: 10.3897/zookeys.911.48703 (PMC7031386; doi:10.3897/zookeys.911.48703)
Supplement: XML Treatment for Qiongthela baoting [file zookeys.911.48703-treatment2.xml]

<!DOCTYPE tp:taxon-treatment
  PUBLIC "-//TaxonX//DTD Taxonomic Treatment Publishing DTD v0 20100105//EN" "tax-treatment-NSO.dtd">
<tp:taxon-treatment xmlns:tp="http://www.plazi.org/taxpub"><tp:treatment-meta><kwd-group><label>Taxon classification</label><kwd><named-content xmlns:xlink="http://www.w3.org/1999/xlink" content-type="kingdom">Animalia</named-content></kwd><kwd><named-content xmlns:xlink="http://www.w3.org/1999/xlink" content-type="order">Araneae</named-content></kwd><kwd><named-content xmlns:xlink="http://www.w3.org/1999/xlink" content-type="family">Liphistiidae</named-content></kwd></kwd-group><mixed-citation publication-type="journal"><person-group><name><surname>Yu</surname><given-names>Li</given-names></name><name><surname>Liu</surname><given-names>Fengxiang</given-names></name><name><surname>Zhang</surname><given-names>Zengtao</given-names></name><name><surname>Wang</surname><given-names>Yan</given-names></name><name><surname>Li</surname><given-names>Daiqin</given-names></name><name><surname>Xu</surname><given-names>Xin</given-names></name></person-group><article-title>Four new species of the primitively segmented spider genus <italic><tp:taxon-name><tp:taxon-name-part taxon-name-part-type="genus" reg="Qiongthela">Qiongthela</tp:taxon-name-part></tp:taxon-name></italic> from Hainan Island, China (<tp:taxon-name><tp:taxon-name-part taxon-name-part-type="suborder">Mesothelae</tp:taxon-name-part></tp:taxon-name>, <tp:taxon-name><tp:taxon-name-part taxon-name-part-type="family">Liphistiidae</tp:taxon-name-part></tp:taxon-name>)</article-title><source>Zookeys</source><day>12</day><month>2</month><year>2020</year><volume>911</volume><fpage>51</fpage><lpage>66</lpage><pub-id pub-id-type="doi">10.3897/zookeys.911.48703</pub-id></mixed-citation></tp:treatment-meta><tp:nomenclature><tp:taxon-name><object-id xmlns:xlink="http://www.w3.org/1999/xlink" content-type="arpha" xlink:type="simple">AD523BFA-F618-5B93-8D3A-C34CFE592D15</object-id>
            <tp:taxon-name-part taxon-name-part-type="genus" reg="Qiongthela">Qiongthela</tp:taxon-name-part>
            <tp:taxon-name-part taxon-name-part-type="species" reg="baoting">baoting</tp:taxon-name-part>
            <object-id xmlns:xlink="http://www.w3.org/1999/xlink" content-type="zoobank" xlink:type="simple">http://zoobank.org/C104261D-DBFB-4A70-84FD-5CF0BD15B82E</object-id>
          </tp:taxon-name><tp:taxon-status xmlns:xlink="http://www.w3.org/1999/xlink" xlink:type="simple">sp. nov.</tp:taxon-status><xref ref-type="fig" rid="F2">Figure 2</xref></tp:nomenclature><tp:treatment-sec sec-type="type material" id="SECID0EMFAE"><title>Type material.</title><p><bold>Holotype</bold>: CHINA · 1 ♂; Hainan Province, Baoting County, Maogan Town, Zaye Village; <named-content xmlns:xlink="http://www.w3.org/1999/xlink" content-type="dwc:verbatimCoordinates" xlink:type="simple"><named-content content-type="geo-json" specific-use="{&#34;type&#34;:&#34;Point&#34;,&#34;coordinates&#34;:[109.570000,18.600000]}" id="NCID0EXFAE" xlink:type="simple">18.60°N, 109.57°E</named-content></named-content>; alt. 410 m; 21 August 2017; D. Li, F.X. Liu and X. Xu leg.; XUX–2017–195 (matured on 25 August 2018 at <named-content xmlns:xlink="http://www.w3.org/1999/xlink" content-type="dwc:institutional_code" xlink:type="simple">HNU</named-content>). <bold>Paratype</bold>: CHINA · 1 ♀; same data as for holotype; XUX–2017–196.</p></tp:treatment-sec><tp:treatment-sec sec-type="diagnosis" id="SECID0EDGAE"><title>Diagnosis.</title><p>Male of <italic><tp:taxon-name><tp:taxon-name-part taxon-name-part-type="genus" reg="Qiongthela">Q.</tp:taxon-name-part> <tp:taxon-name-part taxon-name-part-type="species" reg="baoting">baoting</tp:taxon-name-part></tp:taxon-name></italic> sp. nov. can be distinguished from that of <italic><tp:taxon-name><tp:taxon-name-part taxon-name-part-type="genus" reg="Qiongthela">Q.</tp:taxon-name-part> <tp:taxon-name-part taxon-name-part-type="species" reg="baishensis">baishensis</tp:taxon-name-part></tp:taxon-name></italic>, <italic><tp:taxon-name><tp:taxon-name-part taxon-name-part-type="genus" reg="Qiongthela">Q.</tp:taxon-name-part> <tp:taxon-name-part taxon-name-part-type="species" reg="jianfeng">jianfeng</tp:taxon-name-part></tp:taxon-name></italic>, <italic><tp:taxon-name><tp:taxon-name-part taxon-name-part-type="genus" reg="Qiongthela">Q.</tp:taxon-name-part> <tp:taxon-name-part taxon-name-part-type="species" reg="nui">nui</tp:taxon-name-part></tp:taxon-name></italic>, <italic><tp:taxon-name><tp:taxon-name-part taxon-name-part-type="genus" reg="Qiongthela">Q.</tp:taxon-name-part> <tp:taxon-name-part taxon-name-part-type="species" reg="wuzhi">wuzhi</tp:taxon-name-part></tp:taxon-name></italic>, and the other three new species by the conductor with a pointed apex (Fig. <xref ref-type="fig" rid="F2">2A–D</xref>); from all the other <italic><tp:taxon-name><tp:taxon-name-part taxon-name-part-type="genus" reg="Qiongthela">Qiongthela</tp:taxon-name-part></tp:taxon-name></italic> species by the contrategulum with four edges distally (Fig. <xref ref-type="fig" rid="F2">2A, D</xref>), and by the marginal apophysis of the tegulum with a flake-like, semi-translucent apex (Fig. <xref ref-type="fig" rid="F2">2A, D, F</xref>). Female of <italic><tp:taxon-name><tp:taxon-name-part taxon-name-part-type="genus" reg="Qiongthela">Q.</tp:taxon-name-part> <tp:taxon-name-part taxon-name-part-type="species" reg="baoting">baoting</tp:taxon-name-part></tp:taxon-name></italic> sp. nov. differs from that of <italic><tp:taxon-name><tp:taxon-name-part taxon-name-part-type="genus" reg="Qiongthela">Q.</tp:taxon-name-part> <tp:taxon-name-part taxon-name-part-type="species" reg="baishensis">baishensis</tp:taxon-name-part></tp:taxon-name></italic> and <italic><tp:taxon-name><tp:taxon-name-part taxon-name-part-type="genus" reg="Qiongthela">Q.</tp:taxon-name-part> <tp:taxon-name-part taxon-name-part-type="species" reg="nui">nui</tp:taxon-name-part></tp:taxon-name></italic> by the base of the lateral receptacular clusters close to the inners, and by the genital stalks of the inners thicker than those of the laterals (Fig. <xref ref-type="fig" rid="F2">2G, H</xref>); from the other <italic><tp:taxon-name><tp:taxon-name-part taxon-name-part-type="genus" reg="Qiongthela">Qiongthela</tp:taxon-name-part></tp:taxon-name></italic> species by two paired receptacular clusters all along the anterior margin of the bursa copulatrix, with distinct genital stalks, and the inners larger than the laterals (Fig. <xref ref-type="fig" rid="F2">2G, H</xref>).</p><fig id="F2" position="float" orientation="portrait"><object-id xmlns:xlink="http://www.w3.org/1999/xlink" content-type="doi" xlink:type="simple">10.3897/zookeys.911.48703.figure2</object-id><object-id xmlns:xlink="http://www.w3.org/1999/xlink" content-type="arpha" xlink:type="simple">DC67D547-38AC-5B7F-BF70-B2AD876EEB62</object-id><label>Figure 2.</label><caption><p>Male and female genital anatomy of <italic><tp:taxon-name><tp:taxon-name-part taxon-name-part-type="genus" reg="Qiongthela">Qiongthela</tp:taxon-name-part> <tp:taxon-name-part taxon-name-part-type="species" reg="baoting">baoting</tp:taxon-name-part></tp:taxon-name></italic> sp. nov. <bold>A</bold> palp prolateral view <bold>B</bold> palp ventral view <bold>C</bold> palp retrolateral view <bold>D–F</bold> palp distal view <bold>G</bold> vulva dorsal view <bold>H</bold> vulva ventral view. <bold>A–F</bold> XUX–2017–195 (holotype) <bold>G–H</bold> XUX–2017–196. Scale bars: 0.5 mm.</p></caption><graphic xmlns:xlink="http://www.w3.org/1999/xlink" xlink:href="zookeys-911-051-g002.jpg" position="float" orientation="portrait" xlink:type="simple" id="oo_379565.jpg"><uri content-type="original_file" xlink:type="simple">https://binary.pensoft.net/fig/379565</uri></graphic></fig></tp:treatment-sec><tp:treatment-sec sec-type="description" id="SECID0ELLAE"><title>Description.</title><p><bold><italic>Male</italic></bold> (holotype, Fig. <xref ref-type="fig" rid="F1">1B</xref>). Carapace dark brown; opisthosoma light brown, with 12 dark brown tergites, close to each other, the first 2–7 larger than others, and the fourth largest; sternum narrow, much longer than wide; a few fine pointed hairs running over the ocular area; chelicerae with promargin of cheliceral groove bearing 9 denticles of variable size; legs with firm hairs and spines; 7 spinnerets. Measurements: <abbrev xmlns:xlink="http://www.w3.org/1999/xlink" xlink:title="body length" id="ABBRID0E1LAE" xlink:type="simple">BL</abbrev> 12.39, <abbrev xmlns:xlink="http://www.w3.org/1999/xlink" xlink:title="carapace length" id="ABBRID0E5LAE" xlink:type="simple">CL</abbrev> 6.17, <abbrev xmlns:xlink="http://www.w3.org/1999/xlink" xlink:title="carapace width" id="ABBRID0ECMAE" xlink:type="simple">CW</abbrev> 5.62, <abbrev xmlns:xlink="http://www.w3.org/1999/xlink" xlink:title="opisthosoma length" id="ABBRID0EGMAE" xlink:type="simple">OL</abbrev> 6.44, <abbrev xmlns:xlink="http://www.w3.org/1999/xlink" xlink:title="opisthosoma width" id="ABBRID0EKMAE" xlink:type="simple">OW</abbrev> 4.52; <abbrev xmlns:xlink="http://www.w3.org/1999/xlink" xlink:title="anterior lateral eyes" id="ABBRID0EOMAE" xlink:type="simple">ALE</abbrev> &gt; <abbrev xmlns:xlink="http://www.w3.org/1999/xlink" xlink:title="posterior lateral eyes" id="ABBRID0ESMAE" xlink:type="simple">PLE</abbrev> &gt; <abbrev xmlns:xlink="http://www.w3.org/1999/xlink" xlink:title="posterior median eyes" id="ABBRID0EWMAE" xlink:type="simple">PME</abbrev> &gt; <abbrev xmlns:xlink="http://www.w3.org/1999/xlink" xlink:title="anterior median eyes" id="ABBRID0E1MAE" xlink:type="simple">AME</abbrev>; leg I 17.60 (5.15 + 1.65 + 3.82 + 4.28 + 2.69), leg II 16.95 (4.71 + 1.48 + 3.67 + 4.30 + 2.79), leg III 19.26 (4.56 + 1.31 + 3.73 + 6.04 + 3.63), leg IV 25.77 (6.52 + 1.61 + 5.32 + 7.68 + 4.64).</p><p><italic>Palp.</italic> Cymbium with a short, thick projection dorsally (Fig. <xref ref-type="fig" rid="F2">2F</xref>); paracymbium unpigmented and unsclerotised prolaterally, with numerous setae at the tip (Fig. <xref ref-type="fig" rid="F2">2A, B</xref>). Contrategulum with an irregular dentate edge proximally and four edges distally: the inner edge sharp, very short; the middle two edges serrate, one towards the proximal portion of contrategulum, the other ended at the centre of the contrategulum; the outer edge short, smooth, slightly sclerotised (Fig. <xref ref-type="fig" rid="F2">2A, D, F</xref>). The marginal apophysis of tegulum long, wide basally, with a flake-like and semi-translucent apex distally (Fig. <xref ref-type="fig" rid="F2">2A, D</xref>), a proximally directed terminal apophysis of tegulum with smooth margin, narrowing to a slightly hooked apex (Fig. <xref ref-type="fig" rid="F2">2A–E</xref>). Conductor situated ventro-proximally on embolus, basal portion fused with embolus, distal free narrowing to a pointed apex (Fig. <xref ref-type="fig" rid="F2">2A–E</xref>). Embolus largely sclerotised, with a wide, flat opening of sperm duct distally (Fig. <xref ref-type="fig" rid="F2">2A, D, E</xref>).</p><p><bold><italic>Female</italic></bold> (Fig. <xref ref-type="fig" rid="F1">1A</xref>). Carapace dark brown; opisthosoma reddish brown, with 12 red-brown tergites, close to each other, the first 2–7 larger than the others, and the fourth largest; sternum narrow, nearly twice as long as wide; a few fine pointed hairs running over the ocular area; chelicerae robust with promargin of cheliceral groove containing 10 denticles of variable size; legs with firm hairs and spines; 7 spinnerets. Measurements: <abbrev xmlns:xlink="http://www.w3.org/1999/xlink" xlink:title="body length" id="ABBRID0EJOAE" xlink:type="simple">BL</abbrev> 16.35, <abbrev xmlns:xlink="http://www.w3.org/1999/xlink" xlink:title="carapace length" id="ABBRID0ENOAE" xlink:type="simple">CL</abbrev> 7.30, <abbrev xmlns:xlink="http://www.w3.org/1999/xlink" xlink:title="carapace width" id="ABBRID0EROAE" xlink:type="simple">CW</abbrev> 6.12, <abbrev xmlns:xlink="http://www.w3.org/1999/xlink" xlink:title="opisthosoma length" id="ABBRID0EVOAE" xlink:type="simple">OL</abbrev> 7.59, <abbrev xmlns:xlink="http://www.w3.org/1999/xlink" xlink:title="opisthosoma width" id="ABBRID0EZOAE" xlink:type="simple">OW</abbrev> 6.25; <abbrev xmlns:xlink="http://www.w3.org/1999/xlink" xlink:title="anterior lateral eyes" id="ABBRID0E4OAE" xlink:type="simple">ALE</abbrev> &gt; <abbrev xmlns:xlink="http://www.w3.org/1999/xlink" xlink:title="posterior lateral eyes" id="ABBRID0EBPAE" xlink:type="simple">PLE</abbrev> &gt; <abbrev xmlns:xlink="http://www.w3.org/1999/xlink" xlink:title="posterior median eyes" id="ABBRID0EFPAE" xlink:type="simple">PME</abbrev> &gt; <abbrev xmlns:xlink="http://www.w3.org/1999/xlink" xlink:title="anterior median eyes" id="ABBRID0EJPAE" xlink:type="simple">AME</abbrev>; palp 10.09 (3.66 + 1.01 + 2.60 + 2.82), leg I 11.78 (3.69 + 1.16 + 3.02 + 2.35 + 1.57), leg II 12.34 (3.94 + 1.44 + 2.69 + 2.58 + 1.70), leg III 10.99 (3.21 + 1.04 + 2.35 +2.90 + 1.47), leg IV 20.26 (5.85 + 1.93 + 4.17 + 5.45 + 2.86).</p><p><italic>Female genitalia.</italic> Two pairs of receptacular clusters along the anterior margin of the bursa copulatrix, close to each other, the inner ones distinctly larger than the laterals, with genital stalks thicker than those of the laterals (Fig. <xref ref-type="fig" rid="F2">2G, H</xref>).</p></tp:treatment-sec><tp:treatment-sec sec-type="etymology" id="SECID0EVPAE"><title>Etymology.</title><p>The species epithet, a noun in apposition, refers to the type locality.</p></tp:treatment-sec><tp:treatment-sec sec-type="distribution" id="SECID0E1PAE"><title>Distribution.</title><p>Hainan (Baoting), China.</p></tp:treatment-sec><tp:treatment-sec sec-type="GenBank accession number" id="SECID0E6PAE"><title>GenBank accession number.</title><p>Holotype (XUX–2017–195): <ext-link xmlns:xlink="http://www.w3.org/1999/xlink" ext-link-type="gen" xlink:href="MN911989" xlink:type="simple">MN911989</ext-link>.</p></tp:treatment-sec><tp:treatment-sec><!--Section generated to contain objects referenced in tp:taxon-treatment.--><fig id="F1" position="float" orientation="portrait"><object-id xmlns:xlink="http://www.w3.org/1999/xlink" content-type="doi" xlink:type="simple">10.3897/zookeys.911.48703.figure1</object-id><object-id xmlns:xlink="http://www.w3.org/1999/xlink" content-type="arpha" xlink:type="simple">F0D6AA42-3934-5C09-B07E-DC95148848C4</object-id><label>Figure 1.</label><caption><p>General somatic morphology of <italic><tp:taxon-name><tp:taxon-name-part taxon-name-part-type="genus" reg="Qiongthela">Qiongthela</tp:taxon-name-part> <tp:taxon-name-part taxon-name-part-type="species" reg="baoting">baoting</tp:taxon-name-part></tp:taxon-name></italic> sp. nov. and a map showing the type localities of seven known <italic><tp:taxon-name><tp:taxon-name-part taxon-name-part-type="genus" reg="Qiongthela">Qiongthela</tp:taxon-name-part></tp:taxon-name></italic> species and all sites of four new <italic><tp:taxon-name><tp:taxon-name-part taxon-name-part-type="genus" reg="Qiongthela">Qiongthela</tp:taxon-name-part></tp:taxon-name></italic> species in southern Vietnam and Hainan Island, China. <bold>A</bold> female (XUX–2017–196) <bold>B</bold> male (XUX–2017–195) <bold>C</bold> geographical map. Seven known species are indicated in brown solid circles, and four new species are indicated in red, blue, green, and black solid circles.</p></caption><graphic xmlns:xlink="http://www.w3.org/1999/xlink" xlink:href="zookeys-911-051-g001.jpg" position="float" orientation="portrait" xlink:type="simple" id="oo_379564.jpg"><uri content-type="original_file" xlink:type="simple">https://binary.pensoft.net/fig/379564</uri></graphic></fig></tp:treatment-sec></tp:taxon-treatment>
