# Supplementary material for: Four new species of the primitively segmented spider genus Qiongthela from Hainan Island, China (Mesothelae, Liphistiidae)
Source: Zookeys. 2020 Feb 12;911:51–66. doi: 10.3897/zookeys.911.48703 (PMC7031386; doi:10.3897/zookeys.911.48703)
Supplement: XML Treatment for Qiongthela qiongzhong [file zookeys.911.48703-treatment3.xml]

<!DOCTYPE tp:taxon-treatment
  PUBLIC "-//TaxonX//DTD Taxonomic Treatment Publishing DTD v0 20100105//EN" "tax-treatment-NSO.dtd">
<tp:taxon-treatment xmlns:tp="http://www.plazi.org/taxpub"><tp:treatment-meta><kwd-group><label>Taxon classification</label><kwd><named-content xmlns:xlink="http://www.w3.org/1999/xlink" content-type="kingdom">Animalia</named-content></kwd><kwd><named-content xmlns:xlink="http://www.w3.org/1999/xlink" content-type="order">Araneae</named-content></kwd><kwd><named-content xmlns:xlink="http://www.w3.org/1999/xlink" content-type="family">Liphistiidae</named-content></kwd></kwd-group><mixed-citation publication-type="journal"><person-group><name><surname>Yu</surname><given-names>Li</given-names></name><name><surname>Liu</surname><given-names>Fengxiang</given-names></name><name><surname>Zhang</surname><given-names>Zengtao</given-names></name><name><surname>Wang</surname><given-names>Yan</given-names></name><name><surname>Li</surname><given-names>Daiqin</given-names></name><name><surname>Xu</surname><given-names>Xin</given-names></name></person-group><article-title>Four new species of the primitively segmented spider genus <italic><tp:taxon-name><tp:taxon-name-part taxon-name-part-type="genus" reg="Qiongthela">Qiongthela</tp:taxon-name-part></tp:taxon-name></italic> from Hainan Island, China (<tp:taxon-name><tp:taxon-name-part taxon-name-part-type="suborder">Mesothelae</tp:taxon-name-part></tp:taxon-name>, <tp:taxon-name><tp:taxon-name-part taxon-name-part-type="family">Liphistiidae</tp:taxon-name-part></tp:taxon-name>)</article-title><source>Zookeys</source><day>12</day><month>2</month><year>2020</year><volume>911</volume><fpage>51</fpage><lpage>66</lpage><pub-id pub-id-type="doi">10.3897/zookeys.911.48703</pub-id></mixed-citation></tp:treatment-meta><tp:nomenclature><tp:taxon-name><object-id xmlns:xlink="http://www.w3.org/1999/xlink" content-type="arpha" xlink:type="simple">C7B61FE6-1837-51AA-9689-929CF680C6B7</object-id>
            <tp:taxon-name-part taxon-name-part-type="genus" reg="Qiongthela">Qiongthela</tp:taxon-name-part>
            <tp:taxon-name-part taxon-name-part-type="species" reg="qiongzhong">qiongzhong</tp:taxon-name-part>
            <object-id xmlns:xlink="http://www.w3.org/1999/xlink" content-type="zoobank" xlink:type="simple">http://zoobank.org/09106528-8A15-461F-9042-3026C7C9E099</object-id>
          </tp:taxon-name><tp:taxon-status xmlns:xlink="http://www.w3.org/1999/xlink" xlink:type="simple">sp. nov.</tp:taxon-status><xref ref-type="fig" rid="F3">Figure 3</xref></tp:nomenclature><tp:treatment-sec sec-type="type material" id="SECID0ETRAE"><title>Type material.</title><p><bold>Holotype</bold>: CHINA · 1 ♂; Hainan Province, Qiongzhong County, Yinggen Town, Chaocan Village; <named-content xmlns:xlink="http://www.w3.org/1999/xlink" content-type="dwc:verbatimCoordinates" xlink:type="simple"><named-content content-type="geo-json" specific-use="{&#34;type&#34;:&#34;Point&#34;,&#34;coordinates&#34;:[109.740000,19.080000]}" id="NCID0E5RAE" xlink:type="simple">19.08°N, 109.74°E</named-content></named-content>; alt. 440 m; 15 August 2017; D. Li, F.X. Liu and X. Xu leg.; XUX–2017–156 (matured on 6 November 2017 at <named-content xmlns:xlink="http://www.w3.org/1999/xlink" content-type="dwc:institutional_code" xlink:type="simple">HNU</named-content>). <bold>Paratypes</bold>: CHINA · 2 ♂♂, 2 ♀♀; same data as for holotype; XUX–2017–159, 161 (♂ matured on 6 November 2017 at <named-content xmlns:xlink="http://www.w3.org/1999/xlink" content-type="dwc:institutional_code" xlink:type="simple">HNU</named-content>), XUX–2017–163 (♀ matured on 3 June 2018 at <named-content xmlns:xlink="http://www.w3.org/1999/xlink" content-type="dwc:institutional_code" xlink:type="simple">HNU</named-content>), XUX–2017–158 · 6 ♂♂; Hainan Province, Qiongzhong County, Yinggen Town, Nabai Village; <named-content xmlns:xlink="http://www.w3.org/1999/xlink" content-type="dwc:verbatimCoordinates" xlink:type="simple"><named-content content-type="geo-json" specific-use="{&#34;type&#34;:&#34;Point&#34;,&#34;coordinates&#34;:[109.760000,19.030000]}" id="NCID0EXSAE" xlink:type="simple">19.03°N, 109.76°E</named-content></named-content>; alt. 320 m; 14 August 2017; D. Li, F.X. Liu and X. Xu leg.; XUX–2017–148, 151, 154 (matured on 6 November 2017 at <named-content xmlns:xlink="http://www.w3.org/1999/xlink" content-type="dwc:institutional_code" xlink:type="simple">HNU</named-content>), XUX–2017–149, 155 (matured on 10 November 2017 at <named-content xmlns:xlink="http://www.w3.org/1999/xlink" content-type="dwc:institutional_code" xlink:type="simple">HNU</named-content>), XUX–2017–150 (matured on 14 January 2018 at <named-content xmlns:xlink="http://www.w3.org/1999/xlink" content-type="dwc:institutional_code" xlink:type="simple">HNU</named-content>) · 1 ♀; Hainan Province, Qiongzhong County, Hongmao Town, Caohui Village; <named-content xmlns:xlink="http://www.w3.org/1999/xlink" content-type="dwc:verbatimCoordinates" xlink:type="simple"><named-content content-type="geo-json" specific-use="{&#34;type&#34;:&#34;Point&#34;,&#34;coordinates&#34;:[109.650000,19.030000]}" id="NCID0EOTAE" xlink:type="simple">19.03°N, 109.65°E</named-content></named-content>; alt. 345 m; 14 August 2017; D. Li, F.X. Liu and X. Xu leg.; XUX–2017–144 · 2 ♂♂, 2 ♀♀; same locality as for holotype; <named-content xmlns:xlink="http://www.w3.org/1999/xlink" content-type="dwc:verbatimCoordinates" xlink:type="simple"><named-content content-type="geo-json" specific-use="{&#34;type&#34;:&#34;Point&#34;,&#34;coordinates&#34;:[109.740000,19.080000]}" id="NCID0EWTAE" xlink:type="simple">19.08°N, 109.74°E</named-content></named-content>; alt. 420 m; 17 August 2019; D. Li, F.X. Liu, X. Xu and L. Yu leg.; XUX–2019–111 (♂, matured on 16 October 2019 at <named-content xmlns:xlink="http://www.w3.org/1999/xlink" content-type="dwc:institutional_code" xlink:type="simple">HNU</named-content>), XUX–2019–112 (♂, matured on 23 October 2019 at <named-content xmlns:xlink="http://www.w3.org/1999/xlink" content-type="dwc:institutional_code" xlink:type="simple">HNU</named-content>), XUX–2019–108, 109.</p></tp:treatment-sec><tp:treatment-sec sec-type="diagnosis" id="SECID0EFUAE"><title>Diagnosis.</title><p>Males of <italic><tp:taxon-name><tp:taxon-name-part taxon-name-part-type="genus" reg="Qiongthela">Q.</tp:taxon-name-part> <tp:taxon-name-part taxon-name-part-type="species" reg="qiongzhong">qiongzhong</tp:taxon-name-part></tp:taxon-name></italic> sp. nov. resemble those of <italic><tp:taxon-name><tp:taxon-name-part taxon-name-part-type="genus" reg="Qiongthela">Q.</tp:taxon-name-part> <tp:taxon-name-part taxon-name-part-type="species" reg="yinggezui">yinggezui</tp:taxon-name-part></tp:taxon-name></italic> sp. nov., but can be distinguished from those of the latter by the marginal apophysis of the tegulum with a blunt apex (Fig. <xref ref-type="fig" rid="F3">3A, D</xref>); from <italic><tp:taxon-name><tp:taxon-name-part taxon-name-part-type="genus" reg="Qiongthela">Q.</tp:taxon-name-part> <tp:taxon-name-part taxon-name-part-type="species" reg="baoting">baoting</tp:taxon-name-part></tp:taxon-name></italic> sp. nov. by the tegulum marginal apophysis with a non-translucent apex (Fig. <xref ref-type="fig" rid="F3">3A, D</xref>), by the contrategulum with two edges distally (Fig. <xref ref-type="fig" rid="F3">3A, D</xref>), and by the cymbial projection long and thin (Fig. <xref ref-type="fig" rid="F3">3G</xref>); from <italic><tp:taxon-name><tp:taxon-name-part taxon-name-part-type="genus" reg="Qiongthela">Q.</tp:taxon-name-part> <tp:taxon-name-part taxon-name-part-type="species" reg="australis">australis</tp:taxon-name-part></tp:taxon-name></italic> by the conductor with a slightly bent apex (Fig. <xref ref-type="fig" rid="F3">3C, E, G</xref>), and by the contrategulum lacking beak-like extension (Fig. <xref ref-type="fig" rid="F3">3F</xref>); from <italic><tp:taxon-name><tp:taxon-name-part taxon-name-part-type="genus" reg="Qiongthela">Q.</tp:taxon-name-part> <tp:taxon-name-part taxon-name-part-type="species" reg="jianfeng">jianfeng</tp:taxon-name-part></tp:taxon-name></italic> by the terminal apophysis of the tegulum abruptly narrowed distally (Fig. <xref ref-type="fig" rid="F3">3A–C</xref>); from <italic><tp:taxon-name><tp:taxon-name-part taxon-name-part-type="genus" reg="Qiongthela">Q.</tp:taxon-name-part> <tp:taxon-name-part taxon-name-part-type="species" reg="nui">nui</tp:taxon-name-part></tp:taxon-name></italic>, <italic><tp:taxon-name><tp:taxon-name-part taxon-name-part-type="genus" reg="Qiongthela">Q.</tp:taxon-name-part> <tp:taxon-name-part taxon-name-part-type="species" reg="sanya">sanya</tp:taxon-name-part></tp:taxon-name></italic> sp. nov., and <italic><tp:taxon-name><tp:taxon-name-part taxon-name-part-type="genus" reg="Qiongthela">Q.</tp:taxon-name-part> <tp:taxon-name-part taxon-name-part-type="species" reg="wuzhi">wuzhi</tp:taxon-name-part></tp:taxon-name></italic> by the marginal apophysis of the tegulum with a blunt apex (Fig. <xref ref-type="fig" rid="F3">3A, D</xref>). Females of <italic><tp:taxon-name><tp:taxon-name-part taxon-name-part-type="genus" reg="Qiongthela">Q.</tp:taxon-name-part> <tp:taxon-name-part taxon-name-part-type="species" reg="qiongzhong">qiongzhong</tp:taxon-name-part></tp:taxon-name></italic> sp. nov. can be distinguished from those of <italic><tp:taxon-name><tp:taxon-name-part taxon-name-part-type="genus" reg="Qiongthela">Q.</tp:taxon-name-part> <tp:taxon-name-part taxon-name-part-type="species" reg="bawang">bawang</tp:taxon-name-part></tp:taxon-name></italic> and <italic><tp:taxon-name><tp:taxon-name-part taxon-name-part-type="genus" reg="Qiongthela">Q.</tp:taxon-name-part> <tp:taxon-name-part taxon-name-part-type="species" reg="jianfeng">jianfeng</tp:taxon-name-part></tp:taxon-name></italic> by the receptacular clusters with indistinct genital stalks (Fig. <xref ref-type="fig" rid="F3">3H, J</xref>); from those of <italic><tp:taxon-name><tp:taxon-name-part taxon-name-part-type="genus" reg="Qiongthela">Q.</tp:taxon-name-part> <tp:taxon-name-part taxon-name-part-type="species" reg="baishensis">baishensis</tp:taxon-name-part></tp:taxon-name></italic>, <italic><tp:taxon-name><tp:taxon-name-part taxon-name-part-type="genus" reg="Qiongthela">Q.</tp:taxon-name-part> <tp:taxon-name-part taxon-name-part-type="species" reg="baoting">baoting</tp:taxon-name-part></tp:taxon-name></italic> sp. nov., <italic><tp:taxon-name><tp:taxon-name-part taxon-name-part-type="genus" reg="Qiongthela">Q.</tp:taxon-name-part> <tp:taxon-name-part taxon-name-part-type="species" reg="nui">nui</tp:taxon-name-part></tp:taxon-name></italic>, <italic><tp:taxon-name><tp:taxon-name-part taxon-name-part-type="genus" reg="Qiongthela">Q.</tp:taxon-name-part> <tp:taxon-name-part taxon-name-part-type="species" reg="yini">yini</tp:taxon-name-part></tp:taxon-name></italic>, and <italic><tp:taxon-name><tp:taxon-name-part taxon-name-part-type="genus" reg="Qiongthela">Q.</tp:taxon-name-part> <tp:taxon-name-part taxon-name-part-type="species" reg="wuzhi">wuzhi</tp:taxon-name-part></tp:taxon-name></italic> by the similar-sized receptacular clusters or the laterals slightly larger than the inners (Fig. <xref ref-type="fig" rid="F3">3H–M</xref>).</p><fig id="F3" position="float" orientation="portrait"><object-id xmlns:xlink="http://www.w3.org/1999/xlink" content-type="doi" xlink:type="simple">10.3897/zookeys.911.48703.figure3</object-id><object-id xmlns:xlink="http://www.w3.org/1999/xlink" content-type="arpha" xlink:type="simple">EA7714A3-A7EE-5014-BD42-78BC225266AB</object-id><label>Figure 3.</label><caption><p>Male and female genital anatomy of <italic><tp:taxon-name><tp:taxon-name-part taxon-name-part-type="genus" reg="Qiongthela">Qiongthela</tp:taxon-name-part> <tp:taxon-name-part taxon-name-part-type="species" reg="qiongzhong">qiongzhong</tp:taxon-name-part></tp:taxon-name></italic> sp. nov. <bold>A</bold> palp prolateral view <bold>B</bold> palp ventral view <bold>C</bold> palp retrolateral view <bold>D–G</bold> palp distal view <bold>H–J</bold> vulva dorsal view <bold>K–M</bold> vulva ventral view. <bold>A–C, G</bold> XUX–2017–156 (holotype) <bold>D–F</bold> XUX–2017–159 <bold>H, K</bold> XUX–2017–158 <bold>I, L</bold> XUX–2017–144 <bold>J, M</bold> XUX–2017–163. Scale bars: 0.5 mm.</p></caption><graphic xmlns:xlink="http://www.w3.org/1999/xlink" xlink:href="zookeys-911-051-g003.jpg" position="float" orientation="portrait" xlink:type="simple" id="oo_379566.jpg"><uri content-type="original_file" xlink:type="simple">https://binary.pensoft.net/fig/379566</uri></graphic></fig></tp:treatment-sec><tp:treatment-sec sec-type="description" id="SECID0ER3AE"><title>Description.</title><p><bold><italic>Male</italic></bold> (holotype). In alcohol carapace light reddish brown; opisthosoma light brown, with brown 12 tergites, close to each other, the first 2–7 larger than others, and the fourth largest; sternum narrow, nearly twice as long as wide; a few fine pointed hairs running over the ocular area; chelicerae with promargin of cheliceral groove containing 10 denticles of variable size; legs with firm hairs and spines; 7 spinnerets. Measurements: <abbrev xmlns:xlink="http://www.w3.org/1999/xlink" xlink:title="body length" id="ABBRID0E33AE" xlink:type="simple">BL</abbrev> 13.34, <abbrev xmlns:xlink="http://www.w3.org/1999/xlink" xlink:title="carapace length" id="ABBRID0EA4AE" xlink:type="simple">CL</abbrev> 6.13, <abbrev xmlns:xlink="http://www.w3.org/1999/xlink" xlink:title="carapace width" id="ABBRID0EE4AE" xlink:type="simple">CW</abbrev> 5.61, <abbrev xmlns:xlink="http://www.w3.org/1999/xlink" xlink:title="opisthosoma length" id="ABBRID0EI4AE" xlink:type="simple">OL</abbrev> 7.17, <abbrev xmlns:xlink="http://www.w3.org/1999/xlink" xlink:title="opisthosoma width" id="ABBRID0EM4AE" xlink:type="simple">OW</abbrev> 5.50; <abbrev xmlns:xlink="http://www.w3.org/1999/xlink" xlink:title="anterior lateral eyes" id="ABBRID0EQ4AE" xlink:type="simple">ALE</abbrev> &gt; <abbrev xmlns:xlink="http://www.w3.org/1999/xlink" xlink:title="posterior lateral eyes" id="ABBRID0EU4AE" xlink:type="simple">PLE</abbrev> &gt; <abbrev xmlns:xlink="http://www.w3.org/1999/xlink" xlink:title="posterior median eyes" id="ABBRID0EY4AE" xlink:type="simple">PME</abbrev> &gt; <abbrev xmlns:xlink="http://www.w3.org/1999/xlink" xlink:title="anterior median eyes" id="ABBRID0E34AE" xlink:type="simple">AME</abbrev>; leg I 16.64 (4.88 + 1.54 + 4.04 + 4.03 + 2.15), leg II 16.25 (4.62 + 1.32 + 3.60 + 4.51 + 2.20), leg III 17.39 (4.57 + 1.34 + 3.48 + 5.32 + 2.68), leg IV 22.50 (6.06 + 1.49 + 5.11 + 6.81 + 3.04).</p><p><italic>Palp.</italic> Cymbium with a long, thin projection dorsally (Fig. <xref ref-type="fig" rid="F3">3G</xref>); paracymbium unpigmented and unsclerotised prolaterally, with numerous setae at the tip (Fig. <xref ref-type="fig" rid="F3">3A, B</xref>). Contrategulum with a proximally irregular dentate edge and two distal edges: the inner one irregularly dentate, and the outer one sharp, semi-translucent (Fig. <xref ref-type="fig" rid="F3">3A, D–F</xref>). The marginal apophysis of tegulum with a blunt, slightly dentate apex distally, a proximally directed terminal apophysis of tegulum with several denticles and an abruptly narrowed and slightly hooked apex (Fig. <xref ref-type="fig" rid="F3">3A–E</xref>). Conductor situated ventro-proximally on embolus, the basal portion fused with embolus, distal free, narrowing to a slightly bent apex (Fig. <xref ref-type="fig" rid="F3">3A–C, E</xref>). Embolus largely sclerotised, retrolaterally with numerous longitudinal ribs, and with a wide, flat sperm duct opening distally (Fig. <xref ref-type="fig" rid="F3">3A, D, F</xref>).</p><p><bold><italic>Female</italic></bold> (XUX–2017–158). In alcohol carapace reddish brown; opisthosoma brown; opisthosoma with 12 dark brown tergites, separated from each other, the first 2–7 larger than others, and the fourth largest; sternum narrow, nearly twice as long as wide; a few fine pointed hairs running over the ocular area; chelicerae with promargin of cheliceral groove containing 10 strong denticles of variable size; legs with firm hairs and spines; 7 spinnerets. Measurements: <abbrev xmlns:xlink="http://www.w3.org/1999/xlink" xlink:title="body length" id="ABBRID0ED6AE" xlink:type="simple">BL</abbrev> 16.59, <abbrev xmlns:xlink="http://www.w3.org/1999/xlink" xlink:title="carapace length" id="ABBRID0EH6AE" xlink:type="simple">CL</abbrev> 6.93, <abbrev xmlns:xlink="http://www.w3.org/1999/xlink" xlink:title="carapace width" id="ABBRID0EL6AE" xlink:type="simple">CW</abbrev> 6.18, <abbrev xmlns:xlink="http://www.w3.org/1999/xlink" xlink:title="opisthosoma length" id="ABBRID0EP6AE" xlink:type="simple">OL</abbrev> 9.48, <abbrev xmlns:xlink="http://www.w3.org/1999/xlink" xlink:title="opisthosoma width" id="ABBRID0ET6AE" xlink:type="simple">OW</abbrev> 7.83; <abbrev xmlns:xlink="http://www.w3.org/1999/xlink" xlink:title="anterior lateral eyes" id="ABBRID0EX6AE" xlink:type="simple">ALE</abbrev> &gt; <abbrev xmlns:xlink="http://www.w3.org/1999/xlink" xlink:title="posterior lateral eyes" id="ABBRID0E26AE" xlink:type="simple">PLE</abbrev> &gt; <abbrev xmlns:xlink="http://www.w3.org/1999/xlink" xlink:title="posterior median eyes" id="ABBRID0EAAAG" xlink:type="simple">PME</abbrev> &gt; <abbrev xmlns:xlink="http://www.w3.org/1999/xlink" xlink:title="anterior median eyes" id="ABBRID0EEAAG" xlink:type="simple">AME</abbrev>; palp 11.02 (3.80 + 1.20 + 2.86 + 3.16), leg I 13.69 (4.53 + 1.52 + 2.99 + 2.87 + 1.77), leg II 12.61 (3.80 + 1.39 + 2.77 + 2.78 + 1.87), leg III 12.06 (3.71 + 1.04 + 2.46 + 3.27 + 1.58), leg IV 20.31 (6.08 + 1.67 + 4.24 + 5.55 + 2.77).</p><p><italic>Female genitalia.</italic> Two pairs of receptacular clusters along the anterior margin of the bursa copulatrix, receptacular clusters similar size or the inner ones slightly smaller than the lateral ones, with indistinct genital stalks (Fig. <xref ref-type="fig" rid="F3">3H–M</xref>).</p></tp:treatment-sec><tp:treatment-sec sec-type="variation" id="SECID0EQAAG"><title>Variation.</title><p>Males and females vary in body size. The range of measurements in males (<italic>N</italic> = 11): <abbrev xmlns:xlink="http://www.w3.org/1999/xlink" xlink:title="body length" id="ABBRID0EYAAG" xlink:type="simple">BL</abbrev> 12.43–17.24, <abbrev xmlns:xlink="http://www.w3.org/1999/xlink" xlink:title="carapace length" id="ABBRID0E3AAG" xlink:type="simple">CL</abbrev> 5.99–7.80, <abbrev xmlns:xlink="http://www.w3.org/1999/xlink" xlink:title="carapace width" id="ABBRID0EABAG" xlink:type="simple">CW</abbrev> 5.61–7.12, <abbrev xmlns:xlink="http://www.w3.org/1999/xlink" xlink:title="opisthosoma length" id="ABBRID0EEBAG" xlink:type="simple">OL</abbrev> 6.52–9.52, <abbrev xmlns:xlink="http://www.w3.org/1999/xlink" xlink:title="opisthosoma width" id="ABBRID0EIBAG" xlink:type="simple">OW</abbrev> 4.67–7.02; females (<italic>N</italic> = 5): <abbrev xmlns:xlink="http://www.w3.org/1999/xlink" xlink:title="body length" id="ABBRID0EOBAG" xlink:type="simple">BL</abbrev> 9.93–16.59, <abbrev xmlns:xlink="http://www.w3.org/1999/xlink" xlink:title="carapace length" id="ABBRID0ESBAG" xlink:type="simple">CL</abbrev> 4.91–7.38, <abbrev xmlns:xlink="http://www.w3.org/1999/xlink" xlink:title="carapace width" id="ABBRID0EWBAG" xlink:type="simple">CW</abbrev> 4.25–6.51, <abbrev xmlns:xlink="http://www.w3.org/1999/xlink" xlink:title="opisthosoma length" id="ABBRID0E1BAG" xlink:type="simple">OL</abbrev> 4.93–9.48, <abbrev xmlns:xlink="http://www.w3.org/1999/xlink" xlink:title="opisthosoma width" id="ABBRID0E5BAG" xlink:type="simple">OW</abbrev> 3.48–7.83. In addition, female genitalia show considerable intraspecific variation: the receptacular clusters vary in shape: triangular (Fig. <xref ref-type="fig" rid="F3">3H, J</xref>), or oval (Fig. <xref ref-type="fig" rid="F3">3I, L</xref>); the ventral side of the bursa copulatrix with two small granula (Fig. <xref ref-type="fig" rid="F3">3K</xref>); the posterior part of genital area arched (Fig. <xref ref-type="fig" rid="F3">3I, L</xref>), or with a slightly notch in the middle (Fig. <xref ref-type="fig" rid="F3">3J, M</xref>).</p></tp:treatment-sec><tp:treatment-sec sec-type="etymology" id="SECID0EWCAG"><title>Etymology.</title><p>The species epithet, a noun in apposition, refers to the type locality.</p></tp:treatment-sec><tp:treatment-sec sec-type="distribution" id="SECID0E2CAG"><title>Distribution.</title><p>Hainan (Qiongzhong), China.</p></tp:treatment-sec><tp:treatment-sec sec-type="GenBank accession number" id="SECID0EADAG"><title>GenBank accession number.</title><p>Holotype (XUX–2017–156): <ext-link xmlns:xlink="http://www.w3.org/1999/xlink" ext-link-type="gen" xlink:href="MN911987" xlink:type="simple">MN911987</ext-link>.</p></tp:treatment-sec></tp:taxon-treatment>
