# Supplementary material for: Four new species of the primitively segmented spider genus Qiongthela from Hainan Island, China (Mesothelae, Liphistiidae)
Source: Zookeys. 2020 Feb 12;911:51–66. doi: 10.3897/zookeys.911.48703 (PMC7031386; doi:10.3897/zookeys.911.48703)
Supplement: XML Treatment for Qiongthela sanya [file zookeys.911.48703-treatment4.xml]

<!DOCTYPE tp:taxon-treatment
  PUBLIC "-//TaxonX//DTD Taxonomic Treatment Publishing DTD v0 20100105//EN" "tax-treatment-NSO.dtd">
<tp:taxon-treatment xmlns:tp="http://www.plazi.org/taxpub"><tp:treatment-meta><kwd-group><label>Taxon classification</label><kwd><named-content xmlns:xlink="http://www.w3.org/1999/xlink" content-type="kingdom">Animalia</named-content></kwd><kwd><named-content xmlns:xlink="http://www.w3.org/1999/xlink" content-type="order">Araneae</named-content></kwd><kwd><named-content xmlns:xlink="http://www.w3.org/1999/xlink" content-type="family">Liphistiidae</named-content></kwd></kwd-group><mixed-citation publication-type="journal"><person-group><name><surname>Yu</surname><given-names>Li</given-names></name><name><surname>Liu</surname><given-names>Fengxiang</given-names></name><name><surname>Zhang</surname><given-names>Zengtao</given-names></name><name><surname>Wang</surname><given-names>Yan</given-names></name><name><surname>Li</surname><given-names>Daiqin</given-names></name><name><surname>Xu</surname><given-names>Xin</given-names></name></person-group><article-title>Four new species of the primitively segmented spider genus <italic><tp:taxon-name><tp:taxon-name-part taxon-name-part-type="genus" reg="Qiongthela">Qiongthela</tp:taxon-name-part></tp:taxon-name></italic> from Hainan Island, China (<tp:taxon-name><tp:taxon-name-part taxon-name-part-type="suborder">Mesothelae</tp:taxon-name-part></tp:taxon-name>, <tp:taxon-name><tp:taxon-name-part taxon-name-part-type="family">Liphistiidae</tp:taxon-name-part></tp:taxon-name>)</article-title><source>Zookeys</source><day>12</day><month>2</month><year>2020</year><volume>911</volume><fpage>51</fpage><lpage>66</lpage><pub-id pub-id-type="doi">10.3897/zookeys.911.48703</pub-id></mixed-citation></tp:treatment-meta><tp:nomenclature><tp:taxon-name><object-id xmlns:xlink="http://www.w3.org/1999/xlink" content-type="arpha" xlink:type="simple">59443834-E7F3-5A14-B719-A625AC9C61F3</object-id>
            <tp:taxon-name-part taxon-name-part-type="genus" reg="Qiongthela">Qiongthela</tp:taxon-name-part>
            <tp:taxon-name-part taxon-name-part-type="species" reg="sanya">sanya</tp:taxon-name-part>
            <object-id xmlns:xlink="http://www.w3.org/1999/xlink" content-type="zoobank" xlink:type="simple">http://zoobank.org/F46F043A-D2BD-4BE0-B24D-771C53F26BDB</object-id>
          </tp:taxon-name><tp:taxon-status xmlns:xlink="http://www.w3.org/1999/xlink" xlink:type="simple">sp. nov.</tp:taxon-status><xref ref-type="fig" rid="F4">Figures 4</xref><xref ref-type="fig" rid="F5">, 5</xref></tp:nomenclature><tp:treatment-sec sec-type="type material" id="SECID0EYEAG"><title>Type material.</title><p><bold>Holotype</bold>: CHINA · 1 ♂; Hainan Province, Sanya City, Tianya District, Zhaka Village; <named-content xmlns:xlink="http://www.w3.org/1999/xlink" content-type="dwc:verbatimCoordinates" xlink:type="simple"><named-content content-type="geo-json" specific-use="{&#34;type&#34;:&#34;Point&#34;,&#34;coordinates&#34;:[109.410000,18.500000]}" id="NCID0EDFAG" xlink:type="simple">18.50°N, 109.41°E</named-content></named-content>; alt. 240 m; 22 August 2017; D. Li, F.X. Liu and X. Xu leg.; XUX–2017–219. <bold>Paratypes</bold>: CHINA · 1 ♀; same data as for holotype; XUX–2017–218 · 1 ♀; Hainan Province, Sanya City, Heshangling; <named-content xmlns:xlink="http://www.w3.org/1999/xlink" content-type="dwc:verbatimCoordinates" xlink:type="simple"><named-content content-type="geo-json" specific-use="{&#34;type&#34;:&#34;Point&#34;,&#34;coordinates&#34;:[109.320000,18.350000]}" id="NCID0ENFAG" xlink:type="simple">18.35°N, 109.32°E</named-content></named-content>; alt. 130 m; 1 August 2017; D. Li, F.X. Liu, Z.T. Zhang and X. Xu leg.; XUX–2017–025 · 1 ♂, 2 ♀♀; Hainan Province, Sanya City, Tianya District, Baoqian Village; <named-content xmlns:xlink="http://www.w3.org/1999/xlink" content-type="dwc:verbatimCoordinates" xlink:type="simple"><named-content content-type="geo-json" specific-use="{&#34;type&#34;:&#34;Point&#34;,&#34;coordinates&#34;:[109.420000,18.390000]}" id="NCID0EVFAG" xlink:type="simple">18.39°N, 109.42°E</named-content></named-content>; alt. 195 m; 22 August 2017; D. Li, F.X. Liu and X. Xu leg.; XUX–2017–205 (♂ matured on 29 October 2017 at <named-content xmlns:xlink="http://www.w3.org/1999/xlink" content-type="dwc:institutional_code" xlink:type="simple">HNU</named-content>), XUX–2017–202, 209 · 1 ♂, 10 ♀♀; Hainan Province, Sanya City, Tianya District, Nandao Farm, Sanmudong; <named-content xmlns:xlink="http://www.w3.org/1999/xlink" content-type="dwc:verbatimCoordinates" xlink:type="simple"><named-content content-type="geo-json" specific-use="{&#34;type&#34;:&#34;Point&#34;,&#34;coordinates&#34;:[109.400000,18.440000]}" id="NCID0ECGAG" xlink:type="simple">18.44°N, 109.40°E</named-content></named-content>; alt. 200 m; 21 August 2019; D. Li, F.X. Liu, X. Xu and L. Yu leg.; XUX–2019–134 (♂ matured on 2 October 2019 at <named-content xmlns:xlink="http://www.w3.org/1999/xlink" content-type="dwc:institutional_code" xlink:type="simple">HNU</named-content>), XUX–2019–136 to 137H · 9 ♀♀; Hainan Province, Sanya City, Tianya District, Nandao Farm, Haiyan Group; <named-content xmlns:xlink="http://www.w3.org/1999/xlink" content-type="dwc:verbatimCoordinates" xlink:type="simple"><named-content content-type="geo-json" specific-use="{&#34;type&#34;:&#34;Point&#34;,&#34;coordinates&#34;:[109.400000,18.450000]}" id="NCID0EPGAG" xlink:type="simple">18.45°N, 109.40°E</named-content></named-content>; alt. 215 m; 22 August 2017; D. Li, F.X. Liu and X. Xu leg.; XUX–2017–214 to 217, XUX–2017–221, 222, XUX–2017–225 to 227 · 1 ♀; Hainan Province, Sanya City, Tianya District, between Hongxing Farm and Zhaka Village; <named-content xmlns:xlink="http://www.w3.org/1999/xlink" content-type="dwc:verbatimCoordinates" xlink:type="simple"><named-content content-type="geo-json" specific-use="{&#34;type&#34;:&#34;Point&#34;,&#34;coordinates&#34;:[109.410000,18.500000]}" id="NCID0EXGAG" xlink:type="simple">18.50°N, 109.41°E</named-content></named-content>; alt. 235 m; 22 August 2017; D. Li, F.X. Liu and X. Xu leg.; XUX–2017–220 · 1 ♀; Hainan Province, Sanya City, Tianya District, Nandao Farm, Haiying Group; <named-content xmlns:xlink="http://www.w3.org/1999/xlink" content-type="dwc:verbatimCoordinates" xlink:type="simple"><named-content content-type="geo-json" specific-use="{&#34;type&#34;:&#34;Point&#34;,&#34;coordinates&#34;:[109.390000,18.430000]}" id="NCID0E6GAG" xlink:type="simple">18.43°N, 109.39°E</named-content></named-content>; alt. 200 m; 21 August 2019; D. Li, F.X. Liu, X. Xu and L. Yu leg.; XUX–2019–131.</p></tp:treatment-sec><tp:treatment-sec sec-type="diagnosis" id="SECID0EEHAG"><title>Diagnosis.</title><p>Males of <italic><tp:taxon-name><tp:taxon-name-part taxon-name-part-type="genus" reg="Qiongthela">Q.</tp:taxon-name-part> <tp:taxon-name-part taxon-name-part-type="species" reg="sanya">sanya</tp:taxon-name-part></tp:taxon-name></italic> sp. nov. can be distinguished from those of <italic><tp:taxon-name><tp:taxon-name-part taxon-name-part-type="genus" reg="Qiongthela">Q.</tp:taxon-name-part> <tp:taxon-name-part taxon-name-part-type="species" reg="baoting">baoting</tp:taxon-name-part></tp:taxon-name></italic> sp. nov. by the longer tegulum marginal apophysis with a non-translucent apex (Fig. <xref ref-type="fig" rid="F4">4A, D</xref>), and by the conductor with a bent apex (Fig. <xref ref-type="fig" rid="F4">4C, E, F, G</xref>); from those of the other <italic><tp:taxon-name><tp:taxon-name-part taxon-name-part-type="genus" reg="Qiongthela">Qiongthela</tp:taxon-name-part></tp:taxon-name></italic> species by the conductor base with a triangular apophysis ventrally (Fig. <xref ref-type="fig" rid="F4">4A–E</xref>). Females of <italic><tp:taxon-name><tp:taxon-name-part taxon-name-part-type="genus" reg="Qiongthela">Q.</tp:taxon-name-part> <tp:taxon-name-part taxon-name-part-type="species" reg="sanya">sanya</tp:taxon-name-part></tp:taxon-name></italic> sp. nov. can be distinguished from <italic><tp:taxon-name><tp:taxon-name-part taxon-name-part-type="genus" reg="Qiongthela">Q.</tp:taxon-name-part> <tp:taxon-name-part taxon-name-part-type="species" reg="australis">australis</tp:taxon-name-part></tp:taxon-name></italic>, <italic><tp:taxon-name><tp:taxon-name-part taxon-name-part-type="genus" reg="Qiongthela">Q.</tp:taxon-name-part> <tp:taxon-name-part taxon-name-part-type="species" reg="yini">yini</tp:taxon-name-part></tp:taxon-name></italic> and <italic><tp:taxon-name><tp:taxon-name-part taxon-name-part-type="genus" reg="Qiongthela">Q.</tp:taxon-name-part> <tp:taxon-name-part taxon-name-part-type="species" reg="yinggezui">yinggezui</tp:taxon-name-part></tp:taxon-name></italic> sp. nov. by the inner receptacular clusters smaller than the lateral ones (Fig. <xref ref-type="fig" rid="F5">5A–H</xref>); from those of the other <italic><tp:taxon-name><tp:taxon-name-part taxon-name-part-type="genus" reg="Qiongthela">Qiongthela</tp:taxon-name-part></tp:taxon-name></italic> species by the inner receptacular clusters along the anterior margin of the bursa copulatrix, the laterals located slightly on the dorsal wall of the bursa copulatrix, and by the trapezoidal bursa copulatrix (Fig. <xref ref-type="fig" rid="F5">5A–H</xref>).</p><fig id="F4" position="float" orientation="portrait"><object-id xmlns:xlink="http://www.w3.org/1999/xlink" content-type="doi" xlink:type="simple">10.3897/zookeys.911.48703.figure4</object-id><object-id xmlns:xlink="http://www.w3.org/1999/xlink" content-type="arpha" xlink:type="simple">6E12D4EB-F537-5C1B-A6D9-260FF4E5AC7D</object-id><label>Figure 4.</label><caption><p>Male genital anatomy of <italic><tp:taxon-name><tp:taxon-name-part taxon-name-part-type="genus" reg="Qiongthela">Qiongthela</tp:taxon-name-part> <tp:taxon-name-part taxon-name-part-type="species" reg="sanya">sanya</tp:taxon-name-part></tp:taxon-name></italic> sp. nov. <bold>A</bold> palp prolateral view <bold>B</bold> palp ventral view <bold>C</bold> palp retrolateral view <bold>D–G</bold> palp distal view. <bold>A–C, G</bold> XUX–2017–219 (holotype) <bold>D–F</bold> XUX–2019–134. Scale bars: 0.5 mm.</p></caption><graphic xmlns:xlink="http://www.w3.org/1999/xlink" xlink:href="zookeys-911-051-g004.jpg" position="float" orientation="portrait" xlink:type="simple" id="oo_379567.jpg"><uri content-type="original_file" xlink:type="simple">https://binary.pensoft.net/fig/379567</uri></graphic></fig></tp:treatment-sec><tp:treatment-sec sec-type="description" id="SECID0ESLAG"><title>Description.</title><p><bold><italic>Male</italic></bold> (holotype). In alcohol carapace reddish dark; opisthosoma brown, with 12 reddish dark tergites, close to each other, the first 2–7 larger than others, and the fourth largest; sternum narrow, nearly twice as long as wide; a few fine pointed hairs running over the ocular area; chelicerae with promargin of cheliceral groove containing 9 denticles of variable size; legs with firm hairs and spines; 7 spinnerets. Measurements: <abbrev xmlns:xlink="http://www.w3.org/1999/xlink" xlink:title="body length" id="ABBRID0E4LAG" xlink:type="simple">BL</abbrev> 13.40, <abbrev xmlns:xlink="http://www.w3.org/1999/xlink" xlink:title="carapace length" id="ABBRID0EBMAG" xlink:type="simple">CL</abbrev> 6.47, <abbrev xmlns:xlink="http://www.w3.org/1999/xlink" xlink:title="carapace width" id="ABBRID0EFMAG" xlink:type="simple">CW</abbrev> 5.87, <abbrev xmlns:xlink="http://www.w3.org/1999/xlink" xlink:title="opisthosoma length" id="ABBRID0EJMAG" xlink:type="simple">OL</abbrev> 6.80, <abbrev xmlns:xlink="http://www.w3.org/1999/xlink" xlink:title="opisthosoma width" id="ABBRID0ENMAG" xlink:type="simple">OW</abbrev> 5.20; <abbrev xmlns:xlink="http://www.w3.org/1999/xlink" xlink:title="anterior lateral eyes" id="ABBRID0ERMAG" xlink:type="simple">ALE</abbrev> &gt; <abbrev xmlns:xlink="http://www.w3.org/1999/xlink" xlink:title="posterior lateral eyes" id="ABBRID0EVMAG" xlink:type="simple">PLE</abbrev> &gt; <abbrev xmlns:xlink="http://www.w3.org/1999/xlink" xlink:title="posterior median eyes" id="ABBRID0EZMAG" xlink:type="simple">PME</abbrev> &gt; <abbrev xmlns:xlink="http://www.w3.org/1999/xlink" xlink:title="anterior median eyes" id="ABBRID0E4MAG" xlink:type="simple">AME</abbrev>; leg I 22.06 (6.30 + 1.62 + 5.26 + 5.97 + 2.90), leg II 20.17 (5.16 + 1.50 + 4.81 + 5.77 + 2.94), leg III 22.02 (5.65 + 1.62 + 4.41 + 6.83 + 3.52), leg IV 28.13 (7.15 + 1.87 + 6.00 + 8.93 + 4.17).</p><p><italic>Palp.</italic> Cymbium with a short projection dorsally (Fig. <xref ref-type="fig" rid="F4">4G</xref>); prolateral side of paracymbium unpigmented and unsclerotised, with numerous setae at the tip (Fig. <xref ref-type="fig" rid="F4">4A–C</xref>). Contrategulum with two distal edges: the inner one strongly dentate, and the outer one smooth, sharp, semi-translucent (Fig. <xref ref-type="fig" rid="F4">4A, D, F</xref>). Tegulum with a long, pointed, distally directed marginal apophysis, the proximally directed terminal apophysis with a dentate margin and continuously narrowing to a rounded, hooked apex (Fig. <xref ref-type="fig" rid="F4">4A–E</xref>). Conductor situated ventro-proximally on embolus, fused with embolus at the basal portion, distal free narrowing to a bent apex (Fig. <xref ref-type="fig" rid="F4">4B, C, E–G</xref>); conductor base with a triangular apophysis ventrally (Fig. <xref ref-type="fig" rid="F4">4A–E</xref>). Embolus largely sclerotised, with a wide, flat sperm duct opening distally, retrolaterally with numerous longitudinal ribs (Fig. <xref ref-type="fig" rid="F4">4B, C, E</xref>).</p><p><bold><italic>Female</italic></bold> (XUX–2017–215). In alcohol carapace reddish dark; opisthosoma dark brown, with 12 reddish dark tergites, close to each other, the first 2–7 larger than others, and the fourth largest; sternum narrow, much longer than wide; a few fine pointed hairs running over the ocular area; chelicerae with promargin of cheliceral groove containing 10 strong denticles of variable size; legs with firm hairs and spines; 7 spinnerets. Measurements: <abbrev xmlns:xlink="http://www.w3.org/1999/xlink" xlink:title="body length" id="ABBRID0EIOAG" xlink:type="simple">BL</abbrev> 25.50, <abbrev xmlns:xlink="http://www.w3.org/1999/xlink" xlink:title="carapace length" id="ABBRID0EMOAG" xlink:type="simple">CL</abbrev> 11.95, <abbrev xmlns:xlink="http://www.w3.org/1999/xlink" xlink:title="carapace width" id="ABBRID0EQOAG" xlink:type="simple">CW</abbrev> 10.97, <abbrev xmlns:xlink="http://www.w3.org/1999/xlink" xlink:title="opisthosoma length" id="ABBRID0EUOAG" xlink:type="simple">OL</abbrev> 13.00, <abbrev xmlns:xlink="http://www.w3.org/1999/xlink" xlink:title="opisthosoma width" id="ABBRID0EYOAG" xlink:type="simple">OW</abbrev> 10.75; <abbrev xmlns:xlink="http://www.w3.org/1999/xlink" xlink:title="anterior lateral eyes" id="ABBRID0E3OAG" xlink:type="simple">ALE</abbrev> &gt; <abbrev xmlns:xlink="http://www.w3.org/1999/xlink" xlink:title="posterior lateral eyes" id="ABBRID0EAPAG" xlink:type="simple">PLE</abbrev> &gt; <abbrev xmlns:xlink="http://www.w3.org/1999/xlink" xlink:title="posterior median eyes" id="ABBRID0EEPAG" xlink:type="simple">PME</abbrev> &gt; <abbrev xmlns:xlink="http://www.w3.org/1999/xlink" xlink:title="anterior median eyes" id="ABBRID0EIPAG" xlink:type="simple">AME</abbrev>; palp 18.86 (6.35 + 2.20 + 4.73 + 5.58), leg I 23.55 (8.14 + 3.11 + 5.51 + 4.44 + 2.35), leg II 21.33 (7.25 + 2.68 + 4.87 + 4.25 + 2.28), leg III 22.43 (7.19 + 2.50 + 4.99 + 4.98 + 2.78), leg IV 34.17 (10.27 + 3.17 + 7.11 + 9.07 + 4.55).</p><p><italic>Female genitalia.</italic> The inner receptacular clusters along the anterior margin of the bursa copulatrix, the lateral ones located slightly on the dorsal wall of the bursa copulatrix; the inner ones smaller than the lateral ones, with short or long genital stalks. The bursa copulatrix trapezoidal (Fig. <xref ref-type="fig" rid="F5">5A–H</xref>).</p></tp:treatment-sec><tp:treatment-sec sec-type="variation" id="SECID0EUPAG"><title>Variation.</title><p>Males and females vary in body size. The range of measurements in males (<italic>N</italic> = 3): <abbrev xmlns:xlink="http://www.w3.org/1999/xlink" xlink:title="body length" id="ABBRID0E3PAG" xlink:type="simple">BL</abbrev> 13.40–15.01, <abbrev xmlns:xlink="http://www.w3.org/1999/xlink" xlink:title="carapace length" id="ABBRID0EAQAG" xlink:type="simple">CL</abbrev> 6.47–7.21, <abbrev xmlns:xlink="http://www.w3.org/1999/xlink" xlink:title="carapace width" id="ABBRID0EEQAG" xlink:type="simple">CW</abbrev> 5.87–6.53, <abbrev xmlns:xlink="http://www.w3.org/1999/xlink" xlink:title="opisthosoma length" id="ABBRID0EIQAG" xlink:type="simple">OL</abbrev> 6.16–7.53, <abbrev xmlns:xlink="http://www.w3.org/1999/xlink" xlink:title="opisthosoma width" id="ABBRID0EMQAG" xlink:type="simple">OW</abbrev> 4.47–5.20; females (<italic>N</italic> = 25): <abbrev xmlns:xlink="http://www.w3.org/1999/xlink" xlink:title="body length" id="ABBRID0ESQAG" xlink:type="simple">BL</abbrev> 15.41–27.74, <abbrev xmlns:xlink="http://www.w3.org/1999/xlink" xlink:title="carapace length" id="ABBRID0EWQAG" xlink:type="simple">CL</abbrev> 7.32–14.14, <abbrev xmlns:xlink="http://www.w3.org/1999/xlink" xlink:title="carapace width" id="ABBRID0E1QAG" xlink:type="simple">CW</abbrev> 6.23–11.59, <abbrev xmlns:xlink="http://www.w3.org/1999/xlink" xlink:title="opisthosoma length" id="ABBRID0E5QAG" xlink:type="simple">OL</abbrev> 7.33–13.49, <abbrev xmlns:xlink="http://www.w3.org/1999/xlink" xlink:title="opisthosoma width" id="ABBRID0ECRAG" xlink:type="simple">OW</abbrev> 5.70–11.84. In addition, female genitalia show intraspecific variation: the inner pair of the receptacular clusters along the anterior margin of the bursa copulatrix upward, with short or long genital stalks (Fig. <xref ref-type="fig" rid="F5">5A–E, G</xref>), or clusters toward the dorsal margin (Fig. <xref ref-type="fig" rid="F5">5F, H</xref>).</p><fig id="F5" position="float" orientation="portrait"><object-id xmlns:xlink="http://www.w3.org/1999/xlink" content-type="doi" xlink:type="simple">10.3897/zookeys.911.48703.figure5</object-id><object-id xmlns:xlink="http://www.w3.org/1999/xlink" content-type="arpha" xlink:type="simple">FA398DCC-E610-5782-B28A-D929EECE8AB4</object-id><label>Figure 5.</label><caption><p>Female genital anatomy of <italic><tp:taxon-name><tp:taxon-name-part taxon-name-part-type="genus" reg="Qiongthela">Qiongthela</tp:taxon-name-part> <tp:taxon-name-part taxon-name-part-type="species" reg="sanya">sanya</tp:taxon-name-part></tp:taxon-name></italic> sp. nov. <bold>A, B, E, F</bold> vulva dorsal view <bold>C, D, G, H</bold> vulva ventral view. <bold>A, C</bold> XUX–2017–215 <bold>B, D</bold> XUX–2017–025 <bold>E, G</bold> XUX–2017–226 <bold>F, H</bold> XUX–2017–227. Scale bars: 0.5 mm.</p></caption><graphic xmlns:xlink="http://www.w3.org/1999/xlink" xlink:href="zookeys-911-051-g005.jpg" position="float" orientation="portrait" xlink:type="simple" id="oo_379569.jpg"><uri content-type="original_file" xlink:type="simple">https://binary.pensoft.net/fig/379569</uri></graphic></fig></tp:treatment-sec><tp:treatment-sec sec-type="etymology" id="SECID0ESSAG"><title>Etymology.</title><p>The species epithet, a noun in apposition, refers to the type locality.</p></tp:treatment-sec><tp:treatment-sec sec-type="distribution" id="SECID0EXSAG"><title>Distribution.</title><p>Hainan (Sanya), China.</p></tp:treatment-sec><tp:treatment-sec sec-type="GenBank accession number" id="SECID0E3SAG"><title>GenBank accession number.</title><p>Holotype (XUX–2017–219): <ext-link xmlns:xlink="http://www.w3.org/1999/xlink" ext-link-type="gen" xlink:href="MN911990" xlink:type="simple">MN911990</ext-link>.</p></tp:treatment-sec></tp:taxon-treatment>
