# Supplementary material for: Four new species of the primitively segmented spider genus Qiongthela from Hainan Island, China (Mesothelae, Liphistiidae)
Source: Zookeys. 2020 Feb 12;911:51–66. doi: 10.3897/zookeys.911.48703 (PMC7031386; doi:10.3897/zookeys.911.48703)
Supplement: XML Treatment for Qiongthela yinggezui [file zookeys.911.48703-treatment5.xml]

<!DOCTYPE tp:taxon-treatment
  PUBLIC "-//TaxonX//DTD Taxonomic Treatment Publishing DTD v0 20100105//EN" "tax-treatment-NSO.dtd">
<tp:taxon-treatment xmlns:tp="http://www.plazi.org/taxpub"><tp:treatment-meta><kwd-group><label>Taxon classification</label><kwd><named-content xmlns:xlink="http://www.w3.org/1999/xlink" content-type="kingdom">Animalia</named-content></kwd><kwd><named-content xmlns:xlink="http://www.w3.org/1999/xlink" content-type="order">Araneae</named-content></kwd><kwd><named-content xmlns:xlink="http://www.w3.org/1999/xlink" content-type="family">Liphistiidae</named-content></kwd></kwd-group><mixed-citation publication-type="journal"><person-group><name><surname>Yu</surname><given-names>Li</given-names></name><name><surname>Liu</surname><given-names>Fengxiang</given-names></name><name><surname>Zhang</surname><given-names>Zengtao</given-names></name><name><surname>Wang</surname><given-names>Yan</given-names></name><name><surname>Li</surname><given-names>Daiqin</given-names></name><name><surname>Xu</surname><given-names>Xin</given-names></name></person-group><article-title>Four new species of the primitively segmented spider genus <italic><tp:taxon-name><tp:taxon-name-part taxon-name-part-type="genus" reg="Qiongthela">Qiongthela</tp:taxon-name-part></tp:taxon-name></italic> from Hainan Island, China (<tp:taxon-name><tp:taxon-name-part taxon-name-part-type="suborder">Mesothelae</tp:taxon-name-part></tp:taxon-name>, <tp:taxon-name><tp:taxon-name-part taxon-name-part-type="family">Liphistiidae</tp:taxon-name-part></tp:taxon-name>)</article-title><source>Zookeys</source><day>12</day><month>2</month><year>2020</year><volume>911</volume><fpage>51</fpage><lpage>66</lpage><pub-id pub-id-type="doi">10.3897/zookeys.911.48703</pub-id></mixed-citation></tp:treatment-meta><tp:nomenclature><tp:taxon-name><object-id xmlns:xlink="http://www.w3.org/1999/xlink" content-type="arpha" xlink:type="simple">9F1E4675-5661-50E2-924B-4D189E0AC0ED</object-id>
            <tp:taxon-name-part taxon-name-part-type="genus" reg="Qiongthela">Qiongthela</tp:taxon-name-part>
            <tp:taxon-name-part taxon-name-part-type="species" reg="yinggezui">yinggezui</tp:taxon-name-part>
            <object-id xmlns:xlink="http://www.w3.org/1999/xlink" content-type="zoobank" xlink:type="simple">http://zoobank.org/72CEC4E7-BE97-4E42-8F90-559DAA2AC067</object-id>
          </tp:taxon-name><tp:taxon-status xmlns:xlink="http://www.w3.org/1999/xlink" xlink:type="simple">sp. nov.</tp:taxon-status><xref ref-type="fig" rid="F6">Figure 6</xref></tp:nomenclature><tp:treatment-sec sec-type="type material" id="SECID0EQUAG"><title>Type material.</title><p><bold>Holotype</bold>: CHINA· 1 ♂; Hainan Province, Qiongzhong County, 3.7 Km to Yinggezui; <named-content xmlns:xlink="http://www.w3.org/1999/xlink" content-type="dwc:verbatimCoordinates" xlink:type="simple"><named-content content-type="geo-json" specific-use="{&#34;type&#34;:&#34;Point&#34;,&#34;coordinates&#34;:[109.550000,19.070000]}" id="NCID0E2UAG" xlink:type="simple">19.07°N, 109.55°E</named-content></named-content>; alt. 710 m; 11 August 2017; D. Li, F.X. Liu, Z.T. Zhang and X. Xu leg.; XUX–2017–114 (matured on 29 September 2017 at <named-content xmlns:xlink="http://www.w3.org/1999/xlink" content-type="dwc:institutional_code" xlink:type="simple">HNU</named-content>)<bold>. Paratypes</bold>: CHINA · 3 ♀♀; same data as for holotype; XUX–2017–115, 116, 121.</p></tp:treatment-sec><tp:treatment-sec sec-type="diagnosis" id="SECID0EHVAG"><title>Diagnosis.</title><p>Male of <italic><tp:taxon-name><tp:taxon-name-part taxon-name-part-type="genus" reg="Qiongthela">Q.</tp:taxon-name-part> <tp:taxon-name-part taxon-name-part-type="species" reg="yinggezui">yinggezui</tp:taxon-name-part></tp:taxon-name></italic> sp. nov. differs from that of <italic><tp:taxon-name><tp:taxon-name-part taxon-name-part-type="genus" reg="Qiongthela">Q.</tp:taxon-name-part> <tp:taxon-name-part taxon-name-part-type="species" reg="australis">australis</tp:taxon-name-part></tp:taxon-name></italic> by the conductor base wide and with a bent apex (Fig. <xref ref-type="fig" rid="F6">6A–F</xref>), and by the shorter paracymbium (Fig. <xref ref-type="fig" rid="F6">6A</xref>); from <italic><tp:taxon-name><tp:taxon-name-part taxon-name-part-type="genus" reg="Qiongthela">Q.</tp:taxon-name-part> <tp:taxon-name-part taxon-name-part-type="species" reg="nui">nui</tp:taxon-name-part></tp:taxon-name></italic> by the embolus with a smooth surface retrolaterally (Fig. <xref ref-type="fig" rid="F6">6B, C, E</xref>); from <italic><tp:taxon-name><tp:taxon-name-part taxon-name-part-type="genus" reg="Qiongthela">Q.</tp:taxon-name-part> <tp:taxon-name-part taxon-name-part-type="species" reg="baoting">baoting</tp:taxon-name-part></tp:taxon-name></italic> sp. nov. by the cymbium with an elongated projection (Fig. <xref ref-type="fig" rid="F6">6F</xref>), and by the conductor with a bent apex (Fig. <xref ref-type="fig" rid="F6">6B–E</xref>); from <italic><tp:taxon-name><tp:taxon-name-part taxon-name-part-type="genus" reg="Qiongthela">Q.</tp:taxon-name-part> <tp:taxon-name-part taxon-name-part-type="species" reg="jianfeng">jianfeng</tp:taxon-name-part></tp:taxon-name></italic>, <italic><tp:taxon-name><tp:taxon-name-part taxon-name-part-type="genus" reg="Qiongthela">Q.</tp:taxon-name-part> <tp:taxon-name-part taxon-name-part-type="species" reg="qiongzhong">qiongzhong</tp:taxon-name-part></tp:taxon-name></italic> sp. nov. and <italic><tp:taxon-name><tp:taxon-name-part taxon-name-part-type="genus" reg="Qiongthela">Q.</tp:taxon-name-part> <tp:taxon-name-part taxon-name-part-type="species" reg="sanya">sanya</tp:taxon-name-part></tp:taxon-name></italic> sp. nov. by the scutiform marginal apophysis of the tegulum thick basally and pointed distally (Fig. <xref ref-type="fig" rid="F6">6A–F</xref>), and by the embolus with a smooth surface retrolaterally (Fig. <xref ref-type="fig" rid="F6">6B, C, E</xref>). Females of <italic><tp:taxon-name><tp:taxon-name-part taxon-name-part-type="genus" reg="Qiongthela">Q.</tp:taxon-name-part> <tp:taxon-name-part taxon-name-part-type="species" reg="yinggezui">yinggezui</tp:taxon-name-part></tp:taxon-name></italic> sp. nov. can be distinguished from those of <italic><tp:taxon-name><tp:taxon-name-part taxon-name-part-type="genus" reg="Qiongthela">Q.</tp:taxon-name-part> <tp:taxon-name-part taxon-name-part-type="species" reg="australis">australis</tp:taxon-name-part></tp:taxon-name></italic> by the similar-sized receptacular clusters, and the lateral ones slightly located on the dorsal wall of the bursa copulatrix (Fig. <xref ref-type="fig" rid="F6">6G</xref>); from <italic><tp:taxon-name><tp:taxon-name-part taxon-name-part-type="genus" reg="Qiongthela">Q.</tp:taxon-name-part> <tp:taxon-name-part taxon-name-part-type="species" reg="yini">yini</tp:taxon-name-part></tp:taxon-name></italic> by the receptacular clusters with more granula (Fig. <xref ref-type="fig" rid="F6">6G, H</xref>); from <italic><tp:taxon-name><tp:taxon-name-part taxon-name-part-type="genus" reg="Qiongthela">Q.</tp:taxon-name-part> <tp:taxon-name-part taxon-name-part-type="species" reg="sanya">sanya</tp:taxon-name-part></tp:taxon-name></italic> sp. nov. by the lack of genital stalks (Fig. <xref ref-type="fig" rid="F6">6G, H</xref>); from those of the other <italic><tp:taxon-name><tp:taxon-name-part taxon-name-part-type="genus" reg="Qiongthela">Qiongthela</tp:taxon-name-part></tp:taxon-name></italic> species by the inner receptacular clusters situated at the anterior margin of bursa copulatrix, the lateral pair located on the dorsal wall of the bursa copulatrix (Fig. <xref ref-type="fig" rid="F6">6G, H</xref>).</p><fig id="F6" position="float" orientation="portrait"><object-id xmlns:xlink="http://www.w3.org/1999/xlink" content-type="doi" xlink:type="simple">10.3897/zookeys.911.48703.figure6</object-id><object-id xmlns:xlink="http://www.w3.org/1999/xlink" content-type="arpha" xlink:type="simple">5307BA58-8E8E-547C-80BD-B78B6CCDF00E</object-id><label>Figure 6.</label><caption><p>Male and female genital anatomy of <italic><tp:taxon-name><tp:taxon-name-part taxon-name-part-type="genus" reg="Qiongthela">Qiongthela</tp:taxon-name-part> <tp:taxon-name-part taxon-name-part-type="species" reg="yinggezui">yinggezui</tp:taxon-name-part></tp:taxon-name></italic> sp. nov. <bold>A</bold> palp prolateral view <bold>B</bold> palp ventral view <bold>C</bold> palp retrolateral view <bold>D–F</bold> palp distal view <bold>G</bold> vulva dorsal view <bold>H</bold> vulva ventral view. <bold>A–F</bold> XUX–2017–114 (holotype) <bold>G–H</bold> XUX–2017–121. Scale bars: 0.5 mm.</p></caption><graphic xmlns:xlink="http://www.w3.org/1999/xlink" xlink:href="zookeys-911-051-g006.jpg" position="float" orientation="portrait" xlink:type="simple" id="oo_379570.jpg"><uri content-type="original_file" xlink:type="simple">https://binary.pensoft.net/fig/379570</uri></graphic></fig></tp:treatment-sec><tp:treatment-sec sec-type="description" id="SECID0EB3AG"><title>Description.</title><p><bold>Male</bold> (holotype). In alcohol carapace light reddish brown; opisthosoma light brown, with 12 brown tergites, separated from each other, the first 2–7 larger than others, and the fourth largest; sternum narrow, nearly twice as long as wide; a few fine pointed hairs running over the ocular area; chelicerae with promargin of cheliceral groove containing 9 denticles of variable size; legs with firm hairs and spines; 7 spinnerets. Measurements: <abbrev xmlns:xlink="http://www.w3.org/1999/xlink" xlink:title="body length" id="ABBRID0EJ3AG" xlink:type="simple">BL</abbrev> 13.60, <abbrev xmlns:xlink="http://www.w3.org/1999/xlink" xlink:title="carapace length" id="ABBRID0EN3AG" xlink:type="simple">CL</abbrev> 5.99, <abbrev xmlns:xlink="http://www.w3.org/1999/xlink" xlink:title="carapace width" id="ABBRID0ER3AG" xlink:type="simple">CW</abbrev> 6.30, <abbrev xmlns:xlink="http://www.w3.org/1999/xlink" xlink:title="opisthosoma length" id="ABBRID0EV3AG" xlink:type="simple">OL</abbrev> 7.29, <abbrev xmlns:xlink="http://www.w3.org/1999/xlink" xlink:title="opisthosoma width" id="ABBRID0EZ3AG" xlink:type="simple">OW</abbrev> 5.48; <abbrev xmlns:xlink="http://www.w3.org/1999/xlink" xlink:title="anterior lateral eyes" id="ABBRID0E43AG" xlink:type="simple">ALE</abbrev> &gt; <abbrev xmlns:xlink="http://www.w3.org/1999/xlink" xlink:title="posterior lateral eyes" id="ABBRID0EB4AG" xlink:type="simple">PLE</abbrev> &gt; <abbrev xmlns:xlink="http://www.w3.org/1999/xlink" xlink:title="posterior median eyes" id="ABBRID0EF4AG" xlink:type="simple">PME</abbrev> &gt; <abbrev xmlns:xlink="http://www.w3.org/1999/xlink" xlink:title="anterior median eyes" id="ABBRID0EJ4AG" xlink:type="simple">AME</abbrev>; leg I 17.44 (4.82 + 1.55 + 4.10 + 4.51 + 2.46), leg II 17.50 (4.73 + 1.43 + 3.97 + 4.80 + 2.57), leg III 16.73 (4.68 + 1.36 + 2.40 + 5.59 + 2.70), leg IV 25.19 (6.52 + 1.62 + 5.28 + 8.00 + 3.77).</p><p><italic>Palp.</italic> Cymbium with an elongated projection dorsally (Fig. <xref ref-type="fig" rid="F6">6F</xref>); prolateral side of paracymbium unpigmented and unsclerotised, with numerous setae at the tip (Fig. <xref ref-type="fig" rid="F6">6A, B</xref>). Contrategulum with a proximally irregular dentate edge and two distal edges: the inner one dentate, the outer one smooth, sharp, semi-translucent, fused with the inner one at the middle portion of contrategulum (Fig. <xref ref-type="fig" rid="F6">6A, D–F</xref>). The marginal apophysis of tegulum long, pointed with a sharp apex, a proximally directed terminal apophysis with finely dentate margin and continuously narrowing to a rounded, hooked apex (Fig. <xref ref-type="fig" rid="F6">6A–E</xref>). Conductor situated ventro-proximally on embolus, fused with embolus at the basal portion, distal free narrowing to a bent apex (Fig. <xref ref-type="fig" rid="F6">6A–C, E</xref>). Embolus largely sclerotised, with a wide, flat sperm duct opening, and with a smooth surface retrolaterally (Fig. <xref ref-type="fig" rid="F6">6A–E</xref>).</p><p><bold>Female</bold> (XUX–2017–121). In alcohol carapace reddish brown; opisthosoma brown; opisthosoma with 12 tergites, closed to each other, the first 2–7 larger than others, and the fourth largest; sternum narrow, more than twice the width; a few fine pointed hairs running over the ocular area; chelicerae with promargin of cheliceral groove containing 10 denticles of variable size; legs with firm hairs and spines; 7 spinnerets. Measurements: <abbrev xmlns:xlink="http://www.w3.org/1999/xlink" xlink:title="body length" id="ABBRID0EN5AG" xlink:type="simple">BL</abbrev> 14.76, <abbrev xmlns:xlink="http://www.w3.org/1999/xlink" xlink:title="carapace length" id="ABBRID0ER5AG" xlink:type="simple">CL</abbrev> 7.03, <abbrev xmlns:xlink="http://www.w3.org/1999/xlink" xlink:title="carapace width" id="ABBRID0EV5AG" xlink:type="simple">CW</abbrev> 6.39, <abbrev xmlns:xlink="http://www.w3.org/1999/xlink" xlink:title="opisthosoma length" id="ABBRID0EZ5AG" xlink:type="simple">OL</abbrev> 7.82, <abbrev xmlns:xlink="http://www.w3.org/1999/xlink" xlink:title="opisthosoma width" id="ABBRID0E45AG" xlink:type="simple">OW</abbrev> 6.03; <abbrev xmlns:xlink="http://www.w3.org/1999/xlink" xlink:title="anterior lateral eyes" id="ABBRID0EB6AG" xlink:type="simple">ALE</abbrev> &gt; <abbrev xmlns:xlink="http://www.w3.org/1999/xlink" xlink:title="posterior lateral eyes" id="ABBRID0EF6AG" xlink:type="simple">PLE</abbrev> &gt; <abbrev xmlns:xlink="http://www.w3.org/1999/xlink" xlink:title="posterior median eyes" id="ABBRID0EJ6AG" xlink:type="simple">PME</abbrev> &gt; <abbrev xmlns:xlink="http://www.w3.org/1999/xlink" xlink:title="anterior median eyes" id="ABBRID0EN6AG" xlink:type="simple">AME</abbrev>; palp 13.30 (5.30 + 1.23 + 2.85 + 3.91), leg I 14.35 (4.84 + 1.54 + 3.21 + 2.95 + 1.82), leg II 12.72 (3.54 + 1.24 + 2.97 + 2.99 + 1.98), leg III 13.78 (4.20 + 1.28 + 2.60 + 3.71 + 1.99), leg IV 20.21 (5.29 + 1.38 + 4.52 + 5.78 + 3.24).</p><p><italic>Female genitalia.</italic> Two paired of the similar-sized receptacular clusters, the inner ones along the anterior margin of the bursa copulatrix, and the lateral ones located slightly on the dorsal wall of the bursa copulatrix, without genital stalks (Fig. <xref ref-type="fig" rid="F6">6G, H</xref>).</p></tp:treatment-sec><tp:treatment-sec sec-type="variation" id="SECID0EZ6AG"><title>Variation.</title><p>Females vary in body size. The range of measurements in females (<italic>N</italic> = 3): <abbrev xmlns:xlink="http://www.w3.org/1999/xlink" xlink:title="body length" id="ABBRID0EBABG" xlink:type="simple">BL</abbrev> 11.51–14.76, <abbrev xmlns:xlink="http://www.w3.org/1999/xlink" xlink:title="carapace length" id="ABBRID0EFABG" xlink:type="simple">CL</abbrev> 4.68–7.03, <abbrev xmlns:xlink="http://www.w3.org/1999/xlink" xlink:title="carapace width" id="ABBRID0EJABG" xlink:type="simple">CW</abbrev> 4.54–6.39, <abbrev xmlns:xlink="http://www.w3.org/1999/xlink" xlink:title="opisthosoma length" id="ABBRID0ENABG" xlink:type="simple">OL</abbrev> 5.54–7.82, <abbrev xmlns:xlink="http://www.w3.org/1999/xlink" xlink:title="opisthosoma width" id="ABBRID0ERABG" xlink:type="simple">OW</abbrev> 4.32–6.03.</p></tp:treatment-sec><tp:treatment-sec sec-type="etymology" id="SECID0EVABG"><title>Etymology.</title><p>The species epithet, a noun in apposition, refers to the type locality.</p></tp:treatment-sec><tp:treatment-sec sec-type="distribution" id="SECID0E1ABG"><title>Distribution.</title><p>Hainan (Yinggezui), China.</p></tp:treatment-sec><tp:treatment-sec sec-type="GenBank accession number" id="SECID0E6ABG"><title>GenBank accession number.</title><p>Holotype (XUX–2017–114): <ext-link xmlns:xlink="http://www.w3.org/1999/xlink" ext-link-type="gen" xlink:href="MN911988" xlink:type="simple">MN911988</ext-link>.</p></tp:treatment-sec></tp:taxon-treatment>
